# Supplementary material for: FlexFlux: combining metabolic flux and regulatory network analyses
Source: BMC Syst Biol. 2015 Dec 15;9:93. doi: 10.1186/s12918-015-0238-z (PMC4678642; doi:10.1186/s12918-015-0238-z)
Supplement: Additional file 2 — Reconstructed regulatory network of E. coli containing catabolite repression of lactose and maltose in the SBML-qual format. (TXT 35 kb) [file 12918_2015_238_MOESM2_ESM.txt]

<?xml version="1.0" encoding="UTF-8"?>
<sbml xmlns="http://www.sbml.org/sbml/level3/version1/core" xmlns:qual="http://www.sbml.org/sbml/level3/version1/qual/version1" level="3" version="1" qual:required="true">
  <model>
    <listOfCompartments>
      <compartment id="Cytosol" constant="true"/>
      <compartment id="Extracellular" constant="true"/>
    </listOfCompartments>
    <qual:listOfQualitativeSpecies>
      <qual:qualitativeSpecies qual:id="b3417" qual:compartment="Cytosol" qual:constant="false" qual:name="b3417" qual:initialLevel="0" qual:maxLevel="1"/>
      <qual:qualitativeSpecies qual:id="MalP" qual:compartment="Cytosol" qual:constant="false" qual:name="MalP" qual:initialLevel="0" qual:maxLevel="1"/>
      <qual:qualitativeSpecies qual:id="b3416" qual:compartment="Cytosol" qual:constant="false" qual:name="b3416" qual:initialLevel="0" qual:maxLevel="1"/>
      <qual:qualitativeSpecies qual:id="MalQ" qual:compartment="Cytosol" qual:constant="false" qual:name="MalQ" qual:initialLevel="0" qual:maxLevel="1"/>
      <qual:qualitativeSpecies qual:id="b0403" qual:compartment="Cytosol" qual:constant="false" qual:name="b0403" qual:initialLevel="0" qual:maxLevel="1"/>
      <qual:qualitativeSpecies qual:id="MalZ" qual:compartment="Cytosol" qual:constant="false" qual:name="MalZ" qual:initialLevel="0" qual:maxLevel="1"/>
      <qual:qualitativeSpecies qual:id="b4034" qual:compartment="Cytosol" qual:constant="false" qual:name="b4034" qual:initialLevel="0" qual:maxLevel="1"/>
      <qual:qualitativeSpecies qual:id="MalE" qual:compartment="Cytosol" qual:constant="false" qual:name="MalE" qual:initialLevel="0" qual:maxLevel="1"/>
      <qual:qualitativeSpecies qual:id="b4033" qual:compartment="Cytosol" qual:constant="false" qual:name="b4033" qual:initialLevel="0" qual:maxLevel="1"/>
      <qual:qualitativeSpecies qual:id="MalF" qual:compartment="Cytosol" qual:constant="false" qual:name="MalF" qual:initialLevel="0" qual:maxLevel="1"/>
      <qual:qualitativeSpecies qual:id="b4032" qual:compartment="Cytosol" qual:constant="false" qual:name="b4032" qual:initialLevel="0" qual:maxLevel="1"/>
      <qual:qualitativeSpecies qual:id="MalG" qual:compartment="Cytosol" qual:constant="false" qual:name="MalG" qual:initialLevel="0" qual:maxLevel="1"/>
      <qual:qualitativeSpecies qual:id="b4035" qual:compartment="Cytosol" qual:constant="false" qual:name="b4035" qual:initialLevel="0" qual:maxLevel="1"/>
      <qual:qualitativeSpecies qual:id="MalK" qual:compartment="Cytosol" qual:constant="false" qual:name="MalK" qual:initialLevel="0" qual:maxLevel="1"/>
      <qual:qualitativeSpecies qual:id="b4036" qual:compartment="Cytosol" qual:constant="false" qual:name="b4036" qual:initialLevel="0" qual:maxLevel="1"/>
      <qual:qualitativeSpecies qual:id="LamB" qual:compartment="Cytosol" qual:constant="false" qual:name="LamB" qual:initialLevel="0" qual:maxLevel="1"/>
      <qual:qualitativeSpecies qual:id="b3418" qual:compartment="Cytosol" qual:constant="false" qual:name="b3418" qual:initialLevel="0" qual:maxLevel="1"/>
      <qual:qualitativeSpecies qual:id="MalT" qual:compartment="Cytosol" qual:constant="false" qual:name="MalT" qual:initialLevel="0" qual:maxLevel="1"/>
      <qual:qualitativeSpecies qual:id="cAMP" qual:compartment="Cytosol" qual:constant="false" qual:name="cAMP" qual:initialLevel="0" qual:maxLevel="2"/>
      <qual:qualitativeSpecies qual:id="CRP" qual:compartment="Cytosol" qual:constant="false" qual:name="CRP" qual:initialLevel="1" qual:maxLevel="1"/>
      <qual:qualitativeSpecies qual:id="M_glc_D_b" qual:compartment="Extracellular" qual:constant="false" qual:name="M_glc_D_b" qual:initialLevel="1" qual:maxLevel="3">
        <notes>
          <body xmlns="http://www.w3.org/1999/xhtml">
            <p>STATE 0:[0,0]</p>
            <p>STATE 1:]0,0.6]</p>
            <p>STATE 2:]0.6,+inf[</p>
          </body>
        </notes>
      </qual:qualitativeSpecies>
      <qual:qualitativeSpecies qual:id="P_lacI" qual:compartment="Cytosol" qual:constant="false" qual:name="P_lacI" qual:initialLevel="1" qual:maxLevel="1"/>
      <qual:qualitativeSpecies qual:id="betaGal" qual:compartment="Cytosol" qual:constant="false" qual:name="betaGal" qual:initialLevel="0" qual:maxLevel="1"/>
      <qual:qualitativeSpecies qual:id="permease" qual:compartment="Cytosol" qual:constant="false" qual:name="permease" qual:initialLevel="0" qual:maxLevel="1"/>
      <qual:qualitativeSpecies qual:id="b0345" qual:compartment="Cytosol" qual:constant="false" qual:name="b0345" qual:initialLevel="1" qual:maxLevel="1"/>
      <qual:qualitativeSpecies qual:id="M_lcts_b" qual:compartment="Extracellular" qual:constant="false" qual:name="M_lcts_b" qual:initialLevel="2" qual:maxLevel="2">
        <notes>
          <body xmlns="http://www.w3.org/1999/xhtml">
            <p>STATE 0:[0,0]</p>
            <p>STATE 1:]0,0.1]</p>
            <p>STATE 2:]0.1,+inf[</p>
          </body>
        </notes>
      </qual:qualitativeSpecies>
      <qual:qualitativeSpecies qual:id="allolactose" qual:compartment="Cytosol" qual:constant="false" qual:name="allolactose" qual:initialLevel="0" qual:maxLevel="1"/>
      <qual:qualitativeSpecies qual:id="b0343" qual:compartment="Cytosol" qual:constant="false" qual:name="b0343" qual:initialLevel="0" qual:maxLevel="1"/>
      <qual:qualitativeSpecies qual:id="b0344" qual:compartment="Cytosol" qual:constant="false" qual:name="b0344" qual:initialLevel="0" qual:maxLevel="1"/>
      <qual:qualitativeSpecies qual:id="EIIAGlc_p" qual:compartment="Cytosol" qual:constant="false" qual:name="EIIAGlc_p" qual:initialLevel="0" qual:maxLevel="1"/>
      <qual:qualitativeSpecies qual:id="EIIAGlc" qual:compartment="Cytosol" qual:constant="false" qual:name="EIIAGlc" qual:initialLevel="1" qual:maxLevel="1"/>
    </qual:listOfQualitativeSpecies>
    <qual:listOfTransitions>
      <qual:transition qual:id="tr_P_lacI">
        <qual:listOfInputs>
          <qual:input qual:id="tr_P_lacI_in_0" qual:qualitativeSpecies="b0345" qual:transitionEffect="none" qual:sign="positive"/>
          <qual:input qual:id="tr_P_lacI_in_1" qual:qualitativeSpecies="allolactose" qual:transitionEffect="none" qual:sign="positive"/>
        </qual:listOfInputs>
        <qual:listOfOutputs>
          <qual:output qual:id="tr_P_lacI_out" qual:qualitativeSpecies="P_lacI" qual:transitionEffect="assignmentLevel"/>
        </qual:listOfOutputs>
        <qual:listOfFunctionTerms>
          <qual:defaultTerm qual:resultLevel="1">
          </qual:defaultTerm>
          <qual:functionTerm qual:resultLevel="0">
            <math xmlns="http://www.w3.org/1998/Math/MathML">
              <apply>
                <or/>
                <apply>
                  <eq/>
                  <ci> b0345 </ci>
                  <cn type="integer"> 0 </cn>
                </apply>
                <apply>
                  <eq/>
                  <ci> allolactose </ci>
                  <cn type="integer"> 1 </cn>
                </apply>
              </apply>
            </math>
          </qual:functionTerm>
        </qual:listOfFunctionTerms>
      </qual:transition>
      <qual:transition qual:id="tr_betaGal">
        <qual:listOfInputs>
          <qual:input qual:id="tr_betaGal_in_0" qual:qualitativeSpecies="b0344" qual:transitionEffect="none" qual:sign="positive"/>
        </qual:listOfInputs>
        <qual:listOfOutputs>
          <qual:output qual:id="tr_betaGal_out" qual:qualitativeSpecies="betaGal" qual:transitionEffect="assignmentLevel"/>
        </qual:listOfOutputs>
        <qual:listOfFunctionTerms>
          <qual:defaultTerm qual:resultLevel="0">
          </qual:defaultTerm>
          <qual:functionTerm qual:resultLevel="1">
            <math xmlns="http://www.w3.org/1998/Math/MathML">
              <apply>
                <eq/>
                <ci> b0344 </ci>
                <cn type="integer"> 1 </cn>
              </apply>
            </math>
          </qual:functionTerm>
        </qual:listOfFunctionTerms>
      </qual:transition>
      <qual:transition qual:id="tr_permease">
        <qual:listOfInputs>
          <qual:input qual:id="tr_permease_in_0" qual:qualitativeSpecies="b0343" qual:transitionEffect="none" qual:sign="positive"/>
          <qual:input qual:id="tr_permease_in_1" qual:qualitativeSpecies="EIIAGlc" qual:transitionEffect="none" qual:sign="positive"/>
        </qual:listOfInputs>
        <qual:listOfOutputs>
          <qual:output qual:id="tr_permease_out" qual:qualitativeSpecies="permease" qual:transitionEffect="assignmentLevel"/>
        </qual:listOfOutputs>
        <qual:listOfFunctionTerms>
          <qual:defaultTerm qual:resultLevel="0">
          </qual:defaultTerm>
          <qual:functionTerm qual:resultLevel="1">
            <math xmlns="http://www.w3.org/1998/Math/MathML">
              <apply>
                <and/>
                <apply>
                  <eq/>
                  <ci> b0343 </ci>
                  <cn type="integer"> 1 </cn>
                </apply>
                <apply>
                  <eq/>
                  <ci> EIIAGlc </ci>
                  <cn type="integer"> 0 </cn>
                </apply>
              </apply>
            </math>
          </qual:functionTerm>
        </qual:listOfFunctionTerms>
      </qual:transition>
      <qual:transition qual:id="tr_allolactose">
        <qual:listOfInputs>
          <qual:input qual:id="tr_allolactose_in_0" qual:qualitativeSpecies="M_lcts_b" qual:transitionEffect="none" qual:sign="positive"/>
        </qual:listOfInputs>
        <qual:listOfOutputs>
          <qual:output qual:id="tr_allolactose_out" qual:qualitativeSpecies="allolactose" qual:transitionEffect="assignmentLevel"/>
        </qual:listOfOutputs>
        <qual:listOfFunctionTerms>
          <qual:defaultTerm qual:resultLevel="0">
          </qual:defaultTerm>
          <qual:functionTerm qual:resultLevel="1">
            <math xmlns="http://www.w3.org/1998/Math/MathML">
              <apply>
                <gt/>
                <ci> M_lcts_b </ci>
                <cn type="integer"> 1 </cn>
              </apply>
            </math>
          </qual:functionTerm>
        </qual:listOfFunctionTerms>
      </qual:transition>
      <qual:transition qual:id="tr_b0343">
        <qual:listOfInputs>
          <qual:input qual:id="tr_b0343_in_0" qual:qualitativeSpecies="P_lacI" qual:transitionEffect="none" qual:sign="positive"/>
          <qual:input qual:id="tr_b0343_in_1" qual:qualitativeSpecies="cAMP" qual:transitionEffect="none" qual:sign="positive"/>
          <qual:input qual:id="tr_b0343_in_2" qual:qualitativeSpecies="CRP" qual:transitionEffect="none" qual:sign="positive"/>
          <qual:input qual:id="tr_b0343_in_3" qual:qualitativeSpecies="EIIAGlc" qual:transitionEffect="none" qual:sign="positive"/>
        </qual:listOfInputs>
        <qual:listOfOutputs>
          <qual:output qual:id="tr_b0343_out" qual:qualitativeSpecies="b0343" qual:transitionEffect="assignmentLevel"/>
        </qual:listOfOutputs>
        <qual:listOfFunctionTerms>
          <qual:defaultTerm qual:resultLevel="0">
          </qual:defaultTerm>
          <qual:functionTerm qual:resultLevel="1">
            <math xmlns="http://www.w3.org/1998/Math/MathML">
              <apply>
                <and/>
                <apply>
                  <eq/>
                  <ci> P_lacI </ci>
                  <cn type="integer"> 0 </cn>
                </apply>
                <apply>
                  <eq/>
                  <ci> cAMP </ci>
                  <cn type="integer"> 2 </cn>
                </apply>
                <apply>
                  <eq/>
                  <ci> CRP </ci>
                  <cn type="integer"> 1 </cn>
                </apply>
                <apply>
                  <eq/>
                  <ci> EIIAGlc </ci>
                  <cn type="integer"> 0 </cn>
                </apply>
              </apply>
            </math>
          </qual:functionTerm>
        </qual:listOfFunctionTerms>
      </qual:transition>
      <qual:transition qual:id="tr_b0344">
        <qual:listOfInputs>
          <qual:input qual:id="tr_b0344_in_0" qual:qualitativeSpecies="P_lacI" qual:transitionEffect="none" qual:sign="positive"/>
          <qual:input qual:id="tr_b0344_in_1" qual:qualitativeSpecies="cAMP" qual:transitionEffect="none" qual:sign="positive"/>
          <qual:input qual:id="tr_b0344_in_2" qual:qualitativeSpecies="CRP" qual:transitionEffect="none" qual:sign="positive"/>
        </qual:listOfInputs>
        <qual:listOfOutputs>
          <qual:output qual:id="tr_b0344_out" qual:qualitativeSpecies="b0344" qual:transitionEffect="assignmentLevel"/>
        </qual:listOfOutputs>
        <qual:listOfFunctionTerms>
          <qual:defaultTerm qual:resultLevel="0">
          </qual:defaultTerm>
          <qual:functionTerm qual:resultLevel="1">
            <math xmlns="http://www.w3.org/1998/Math/MathML">
              <apply>
                <and/>
                <apply>
                  <eq/>
                  <ci> P_lacI </ci>
                  <cn type="integer"> 0 </cn>
                </apply>
                <apply>
                  <eq/>
                  <ci> cAMP </ci>
                  <cn type="integer"> 2 </cn>
                </apply>
                <apply>
                  <eq/>
                  <ci> CRP </ci>
                  <cn type="integer"> 1 </cn>
                </apply>
              </apply>
            </math>
          </qual:functionTerm>
        </qual:listOfFunctionTerms>
      </qual:transition>
      <qual:transition qual:id="tr_EIIAGlc_p">
        <qual:listOfInputs>
          <qual:input qual:id="tr_EIIAGlc_p_in_0" qual:qualitativeSpecies="M_glc_D_b" qual:transitionEffect="none" qual:sign="positive"/>
        </qual:listOfInputs>
        <qual:listOfOutputs>
          <qual:output qual:id="tr_EIIAGlc_p_out" qual:qualitativeSpecies="EIIAGlc_p" qual:transitionEffect="assignmentLevel"/>
        </qual:listOfOutputs>
        <qual:listOfFunctionTerms>
          <qual:defaultTerm qual:resultLevel="0">
          </qual:defaultTerm>
          <qual:functionTerm qual:resultLevel="1">
            <math xmlns="http://www.w3.org/1998/Math/MathML">
              <apply>
                <eq/>
                <ci> M_glc_D_b </ci>
                <cn type="integer"> 0 </cn>
              </apply>
            </math>
          </qual:functionTerm>
        </qual:listOfFunctionTerms>
      </qual:transition>
      <qual:transition qual:id="tr_EIIAGlc">
        <qual:listOfInputs>
          <qual:input qual:id="tr_EIIAGlc_in_0" qual:qualitativeSpecies="M_glc_D_b" qual:transitionEffect="none" qual:sign="positive"/>
        </qual:listOfInputs>
        <qual:listOfOutputs>
          <qual:output qual:id="tr_EIIAGlc_out" qual:qualitativeSpecies="EIIAGlc" qual:transitionEffect="assignmentLevel"/>
        </qual:listOfOutputs>
        <qual:listOfFunctionTerms>
          <qual:defaultTerm qual:resultLevel="0">
          </qual:defaultTerm>
          <qual:functionTerm qual:resultLevel="1">
            <math xmlns="http://www.w3.org/1998/Math/MathML">
              <apply>
                <gt/>
                <ci> M_glc_D_b </ci>
                <cn type="integer"> 0 </cn>
              </apply>
            </math>
          </qual:functionTerm>
        </qual:listOfFunctionTerms>
      </qual:transition>
        <qual:transition qual:id="tr_b3417">
        <qual:listOfInputs>
          <qual:input qual:id="tr_b3417_in_0" qual:qualitativeSpecies="MalT" qual:transitionEffect="none" qual:sign="positive"/>
        </qual:listOfInputs>
        <qual:listOfOutputs>
          <qual:output qual:id="tr_b3417_out" qual:qualitativeSpecies="b3417" qual:transitionEffect="assignmentLevel"/>
        </qual:listOfOutputs>
        <qual:listOfFunctionTerms>
          <qual:defaultTerm qual:resultLevel="0">
          </qual:defaultTerm>
          <qual:functionTerm qual:resultLevel="1">
            <math xmlns="http://www.w3.org/1998/Math/MathML">
              <apply>
                  <eq/>
                  <ci> MalT </ci>
                  <cn type="integer"> 1 </cn>
              </apply>
            </math>
          </qual:functionTerm>
        </qual:listOfFunctionTerms>
      </qual:transition>
      <qual:transition qual:id="tr_MalP">
        <qual:listOfInputs>
          <qual:input qual:id="tr_MalP_in_0" qual:qualitativeSpecies="b3417" qual:transitionEffect="none" qual:sign="positive"/>
        </qual:listOfInputs>
        <qual:listOfOutputs>
          <qual:output qual:id="tr_MalP_out" qual:qualitativeSpecies="MalP" qual:transitionEffect="assignmentLevel"/>
        </qual:listOfOutputs>
        <qual:listOfFunctionTerms>
          <qual:defaultTerm qual:resultLevel="0">
          </qual:defaultTerm>
          <qual:functionTerm qual:resultLevel="1">
            <math xmlns="http://www.w3.org/1998/Math/MathML">
              <apply>
                  <eq/>
                  <ci> b3417 </ci>
                  <cn type="integer"> 1 </cn>
              </apply>
            </math>
          </qual:functionTerm>
        </qual:listOfFunctionTerms>
      </qual:transition>
      <qual:transition qual:id="tr_b3416">
        <qual:listOfInputs>
          <qual:input qual:id="tr_b3416_in_0" qual:qualitativeSpecies="MalT" qual:transitionEffect="none" qual:sign="positive"/>
        </qual:listOfInputs>
        <qual:listOfOutputs>
          <qual:output qual:id="tr_b3416_out" qual:qualitativeSpecies="b3416" qual:transitionEffect="assignmentLevel"/>
        </qual:listOfOutputs>
        <qual:listOfFunctionTerms>
          <qual:defaultTerm qual:resultLevel="0">
          </qual:defaultTerm>
          <qual:functionTerm qual:resultLevel="1">
            <math xmlns="http://www.w3.org/1998/Math/MathML">
              <apply>
                  <eq/>
                  <ci> MalT </ci>
                  <cn type="integer"> 1 </cn>
              </apply>
            </math>
          </qual:functionTerm>
        </qual:listOfFunctionTerms>
      </qual:transition>
      <qual:transition qual:id="tr_MalQ">
        <qual:listOfInputs>
          <qual:input qual:id="tr_MalQ_in_0" qual:qualitativeSpecies="b3416" qual:transitionEffect="none" qual:sign="positive"/>
        </qual:listOfInputs>
        <qual:listOfOutputs>
          <qual:output qual:id="tr_MalQ_out" qual:qualitativeSpecies="MalQ" qual:transitionEffect="assignmentLevel"/>
        </qual:listOfOutputs>
        <qual:listOfFunctionTerms>
          <qual:defaultTerm qual:resultLevel="0">
          </qual:defaultTerm>
          <qual:functionTerm qual:resultLevel="1">
            <math xmlns="http://www.w3.org/1998/Math/MathML">
              <apply>
                  <eq/>
                  <ci> b3416 </ci>
                  <cn type="integer"> 1 </cn>
              </apply>
            </math>
          </qual:functionTerm>
        </qual:listOfFunctionTerms>
      </qual:transition>
      <qual:transition qual:id="tr_b0403">
        <qual:listOfInputs>
          <qual:input qual:id="tr_b0403_in_0" qual:qualitativeSpecies="MalT" qual:transitionEffect="none" qual:sign="positive"/>
        </qual:listOfInputs>
        <qual:listOfOutputs>
          <qual:output qual:id="tr_b0403_out" qual:qualitativeSpecies="b0403" qual:transitionEffect="assignmentLevel"/>
        </qual:listOfOutputs>
        <qual:listOfFunctionTerms>
          <qual:defaultTerm qual:resultLevel="0">
          </qual:defaultTerm>
          <qual:functionTerm qual:resultLevel="1">
            <math xmlns="http://www.w3.org/1998/Math/MathML">
              <apply>
                  <eq/>
                  <ci> MalT </ci>
                  <cn type="integer"> 1 </cn>
              </apply>
            </math>
          </qual:functionTerm>
        </qual:listOfFunctionTerms>
      </qual:transition>
      <qual:transition qual:id="tr_MalZ">
        <qual:listOfInputs>
          <qual:input qual:id="tr_MalZ_in_0" qual:qualitativeSpecies="b0403" qual:transitionEffect="none" qual:sign="positive"/>
        </qual:listOfInputs>
        <qual:listOfOutputs>
          <qual:output qual:id="tr_MalZ_out" qual:qualitativeSpecies="MalZ" qual:transitionEffect="assignmentLevel"/>
        </qual:listOfOutputs>
        <qual:listOfFunctionTerms>
          <qual:defaultTerm qual:resultLevel="0">
          </qual:defaultTerm>
          <qual:functionTerm qual:resultLevel="1">
            <math xmlns="http://www.w3.org/1998/Math/MathML">
              <apply>
                  <eq/>
                  <ci> b0403 </ci>
                  <cn type="integer"> 1 </cn>
              </apply>
            </math>
          </qual:functionTerm>
        </qual:listOfFunctionTerms>
      </qual:transition>
      <qual:transition qual:id="tr_cAMP">
        <qual:listOfInputs>
          <qual:input qual:id="tr_cAMP_in_0" qual:qualitativeSpecies="M_glc_D_b" qual:transitionEffect="none" qual:sign="positive"/>
        </qual:listOfInputs>
        <qual:listOfOutputs>
          <qual:output qual:id="tr_cAMP_out" qual:qualitativeSpecies="cAMP" qual:transitionEffect="assignmentLevel"/>
        </qual:listOfOutputs>
        <qual:listOfFunctionTerms>
          <qual:defaultTerm qual:resultLevel="2">
          </qual:defaultTerm>
          <qual:functionTerm qual:resultLevel="1">
            <math xmlns="http://www.w3.org/1998/Math/MathML">
              <apply>
                <eq/>
                <ci> M_glc_D_b </ci>
                <cn type="integer"> 1 </cn>
              </apply>
            </math>
          </qual:functionTerm>
          <qual:functionTerm qual:resultLevel="0">
            <math xmlns="http://www.w3.org/1998/Math/MathML">
              <apply>
                <eq/>
                <ci> M_glc_D_b </ci>
                <cn type="integer"> 2 </cn>
              </apply>
            </math>
          </qual:functionTerm>
        </qual:listOfFunctionTerms>
      </qual:transition>
      <qual:transition qual:id="tr_b3418">
        <qual:listOfInputs>
          <qual:input qual:id="tr_b3418_in_1" qual:qualitativeSpecies="cAMP" qual:transitionEffect="none" qual:sign="positive"/>
          <qual:input qual:id="tr_b3418_in_2" qual:qualitativeSpecies="CRP" qual:transitionEffect="none" qual:sign="positive"/>
        </qual:listOfInputs>
        <qual:listOfOutputs>
          <qual:output qual:id="tr_b3418_out" qual:qualitativeSpecies="b3418" qual:transitionEffect="assignmentLevel"/>
        </qual:listOfOutputs>
        <qual:listOfFunctionTerms>
          <qual:defaultTerm qual:resultLevel="0">
          </qual:defaultTerm>
          <qual:functionTerm qual:resultLevel="1">
            <math xmlns="http://www.w3.org/1998/Math/MathML">
              <apply>
                <and/>
                <apply>
                   <eq/>
                   <ci> CRP </ci>
                   <cn type="integer"> 1 </cn>
                </apply>
                <apply>
                  <geq/>
                  <ci> cAMP </ci>
                  <cn type="integer"> 1 </cn>
                </apply>
              </apply>
            </math>
          </qual:functionTerm>
        </qual:listOfFunctionTerms>
      </qual:transition>
      <qual:transition qual:id="tr_MalT">
        <qual:listOfInputs>
          <qual:input qual:id="tr_MalT_in_0" qual:qualitativeSpecies="b3418" qual:transitionEffect="none" qual:sign="positive"/>
        </qual:listOfInputs>
        <qual:listOfOutputs>
          <qual:output qual:id="tr_MalT_out" qual:qualitativeSpecies="MalT" qual:transitionEffect="assignmentLevel"/>
        </qual:listOfOutputs>
        <qual:listOfFunctionTerms>
          <qual:defaultTerm qual:resultLevel="0">
          </qual:defaultTerm>
          <qual:functionTerm qual:resultLevel="1">
            <math xmlns="http://www.w3.org/1998/Math/MathML">
              <apply>
                  <eq/>
                  <ci> b3418 </ci>
                  <cn type="integer"> 1 </cn>
              </apply>
            </math>
          </qual:functionTerm>
        </qual:listOfFunctionTerms>
      </qual:transition>
      <qual:transition qual:id="tr_b4034">
        <qual:listOfInputs>
          <qual:input qual:id="tr_b4034_in_1" qual:qualitativeSpecies="cAMP" qual:transitionEffect="none" qual:sign="positive"/>
          <qual:input qual:id="tr_b4034_in_2" qual:qualitativeSpecies="CRP" qual:transitionEffect="none" qual:sign="positive"/>
          <qual:input qual:id="tr_b4034_in_3" qual:qualitativeSpecies="MalT" qual:transitionEffect="none" qual:sign="positive"/>
        </qual:listOfInputs>
        <qual:listOfOutputs>
          <qual:output qual:id="tr_b4034_out" qual:qualitativeSpecies="b4034" qual:transitionEffect="assignmentLevel"/>
        </qual:listOfOutputs>
        <qual:listOfFunctionTerms>
          <qual:defaultTerm qual:resultLevel="0">
          </qual:defaultTerm>
          <qual:functionTerm qual:resultLevel="1">
            <math xmlns="http://www.w3.org/1998/Math/MathML">
              <apply>
                <and/>
                <apply>
                   <eq/>
                   <ci> CRP </ci>
                   <cn type="integer"> 1 </cn>
                </apply>
                <apply>
                  <geq/>
                  <ci> cAMP </ci>
                  <cn type="integer"> 1 </cn>
                </apply>
                <apply>
                   <eq/>
                   <ci> MalT </ci>
                   <cn type="integer"> 1 </cn>
                </apply>
              </apply>
            </math>
          </qual:functionTerm>
        </qual:listOfFunctionTerms>
      </qual:transition>
      <qual:transition qual:id="tr_MalE">
        <qual:listOfInputs>
          <qual:input qual:id="tr_MalE_in_0" qual:qualitativeSpecies="b4034" qual:transitionEffect="none" qual:sign="positive"/>
        </qual:listOfInputs>
        <qual:listOfOutputs>
          <qual:output qual:id="tr_MalE_out" qual:qualitativeSpecies="MalE" qual:transitionEffect="assignmentLevel"/>
        </qual:listOfOutputs>
        <qual:listOfFunctionTerms>
          <qual:defaultTerm qual:resultLevel="0">
          </qual:defaultTerm>
          <qual:functionTerm qual:resultLevel="1">
            <math xmlns="http://www.w3.org/1998/Math/MathML">
              <apply>
                  <eq/>
                  <ci> b4034 </ci>
                  <cn type="integer"> 1 </cn>
              </apply>
            </math>
          </qual:functionTerm>
        </qual:listOfFunctionTerms>
      </qual:transition>
      <qual:transition qual:id="tr_b4033">
        <qual:listOfInputs>
          <qual:input qual:id="tr_b4033_in_1" qual:qualitativeSpecies="cAMP" qual:transitionEffect="none" qual:sign="positive"/>
          <qual:input qual:id="tr_b4033_in_2" qual:qualitativeSpecies="CRP" qual:transitionEffect="none" qual:sign="positive"/>
          <qual:input qual:id="tr_b4033_in_3" qual:qualitativeSpecies="MalT" qual:transitionEffect="none" qual:sign="positive"/>
        </qual:listOfInputs>
        <qual:listOfOutputs>
          <qual:output qual:id="tr_b4033_out" qual:qualitativeSpecies="b4033" qual:transitionEffect="assignmentLevel"/>
        </qual:listOfOutputs>
        <qual:listOfFunctionTerms>
          <qual:defaultTerm qual:resultLevel="0">
          </qual:defaultTerm>
          <qual:functionTerm qual:resultLevel="1">
            <math xmlns="http://www.w3.org/1998/Math/MathML">
              <apply>
                <and/>
                <apply>
                   <eq/>
                   <ci> CRP </ci>
                   <cn type="integer"> 1 </cn>
                </apply>
                <apply>
                  <geq/>
                  <ci> cAMP </ci>
                  <cn type="integer"> 1 </cn>
                </apply>
                <apply>
                   <eq/>
                   <ci> MalT </ci>
                   <cn type="integer"> 1 </cn>
                </apply>
              </apply>
            </math>
          </qual:functionTerm>
        </qual:listOfFunctionTerms>
      </qual:transition>
      <qual:transition qual:id="tr_MalF">
        <qual:listOfInputs>
          <qual:input qual:id="tr_MalF_in_0" qual:qualitativeSpecies="b4033" qual:transitionEffect="none" qual:sign="positive"/>
        </qual:listOfInputs>
        <qual:listOfOutputs>
          <qual:output qual:id="tr_MalF_out" qual:qualitativeSpecies="MalF" qual:transitionEffect="assignmentLevel"/>
        </qual:listOfOutputs>
        <qual:listOfFunctionTerms>
          <qual:defaultTerm qual:resultLevel="0">
          </qual:defaultTerm>
          <qual:functionTerm qual:resultLevel="1">
            <math xmlns="http://www.w3.org/1998/Math/MathML">
              <apply>
                  <eq/>
                  <ci> b4033 </ci>
                  <cn type="integer"> 1 </cn>
              </apply>
            </math>
          </qual:functionTerm>
        </qual:listOfFunctionTerms>
      </qual:transition>
      <qual:transition qual:id="tr_b4032">
        <qual:listOfInputs>
          <qual:input qual:id="tr_b4032_in_1" qual:qualitativeSpecies="cAMP" qual:transitionEffect="none" qual:sign="positive"/>
          <qual:input qual:id="tr_b4032_in_2" qual:qualitativeSpecies="CRP" qual:transitionEffect="none" qual:sign="positive"/>
          <qual:input qual:id="tr_b4032_in_3" qual:qualitativeSpecies="MalT" qual:transitionEffect="none" qual:sign="positive"/>
        </qual:listOfInputs>
        <qual:listOfOutputs>
          <qual:output qual:id="tr_b4032_out" qual:qualitativeSpecies="b4032" qual:transitionEffect="assignmentLevel"/>
        </qual:listOfOutputs>
        <qual:listOfFunctionTerms>
          <qual:defaultTerm qual:resultLevel="0">
          </qual:defaultTerm>
          <qual:functionTerm qual:resultLevel="1">
            <math xmlns="http://www.w3.org/1998/Math/MathML">
              <apply>
                <and/>
                <apply>
                   <eq/>
                   <ci> CRP </ci>
                   <cn type="integer"> 1 </cn>
                </apply>
                <apply>
                  <geq/>
                  <ci> cAMP </ci>
                  <cn type="integer"> 1 </cn>
                </apply>
                <apply>
                   <eq/>
                   <ci> MalT </ci>
                   <cn type="integer"> 1 </cn>
                </apply>
              </apply>
            </math>
          </qual:functionTerm>
        </qual:listOfFunctionTerms>
      </qual:transition>
      <qual:transition qual:id="tr_MalG">
        <qual:listOfInputs>
          <qual:input qual:id="tr_MalG_in_0" qual:qualitativeSpecies="b4032" qual:transitionEffect="none" qual:sign="positive"/>
        </qual:listOfInputs>
        <qual:listOfOutputs>
          <qual:output qual:id="tr_MalG_out" qual:qualitativeSpecies="MalG" qual:transitionEffect="assignmentLevel"/>
        </qual:listOfOutputs>
        <qual:listOfFunctionTerms>
          <qual:defaultTerm qual:resultLevel="0">
          </qual:defaultTerm>
          <qual:functionTerm qual:resultLevel="1">
            <math xmlns="http://www.w3.org/1998/Math/MathML">
              <apply>
                  <eq/>
                  <ci> b4032 </ci>
                  <cn type="integer"> 1 </cn>
              </apply>
            </math>
          </qual:functionTerm>
        </qual:listOfFunctionTerms>
      </qual:transition>
      <qual:transition qual:id="tr_b4035">
        <qual:listOfInputs>
          <qual:input qual:id="tr_b4035_in_1" qual:qualitativeSpecies="cAMP" qual:transitionEffect="none" qual:sign="positive"/>
          <qual:input qual:id="tr_b4035_in_2" qual:qualitativeSpecies="CRP" qual:transitionEffect="none" qual:sign="positive"/>
          <qual:input qual:id="tr_b4035_in_3" qual:qualitativeSpecies="MalT" qual:transitionEffect="none" qual:sign="positive"/>
        </qual:listOfInputs>
        <qual:listOfOutputs>
          <qual:output qual:id="tr_b4035_out" qual:qualitativeSpecies="b4035" qual:transitionEffect="assignmentLevel"/>
        </qual:listOfOutputs>
        <qual:listOfFunctionTerms>
          <qual:defaultTerm qual:resultLevel="0">
          </qual:defaultTerm>
          <qual:functionTerm qual:resultLevel="1">
            <math xmlns="http://www.w3.org/1998/Math/MathML">
              <apply>
                <and/>
                <apply>
                   <eq/>
                   <ci> CRP </ci>
                   <cn type="integer"> 1 </cn>
                </apply>
                <apply>
                  <geq/>
                  <ci> cAMP </ci>
                  <cn type="integer"> 1 </cn>
                </apply>
                <apply>
                   <eq/>
                   <ci> MalT </ci>
                   <cn type="integer"> 1 </cn>
                </apply>
              </apply>
            </math>
          </qual:functionTerm>
        </qual:listOfFunctionTerms>
      </qual:transition>
      <qual:transition qual:id="tr_MalK">
        <qual:listOfInputs>
          <qual:input qual:id="tr_MalK_in_0" qual:qualitativeSpecies="b4035" qual:transitionEffect="none" qual:sign="positive"/>
        </qual:listOfInputs>
        <qual:listOfOutputs>
          <qual:output qual:id="tr_MalK_out" qual:qualitativeSpecies="MalK" qual:transitionEffect="assignmentLevel"/>
        </qual:listOfOutputs>
        <qual:listOfFunctionTerms>
          <qual:defaultTerm qual:resultLevel="0">
          </qual:defaultTerm>
          <qual:functionTerm qual:resultLevel="1">
            <math xmlns="http://www.w3.org/1998/Math/MathML">
              <apply>
                  <eq/>
                  <ci> b4035 </ci>
                  <cn type="integer"> 1 </cn>
              </apply>
            </math>
          </qual:functionTerm>
        </qual:listOfFunctionTerms>
      </qual:transition>
      <qual:transition qual:id="tr_b4036">
        <qual:listOfInputs>
          <qual:input qual:id="tr_b4036_in_1" qual:qualitativeSpecies="cAMP" qual:transitionEffect="none" qual:sign="positive"/>
          <qual:input qual:id="tr_b4036_in_2" qual:qualitativeSpecies="CRP" qual:transitionEffect="none" qual:sign="positive"/>
          <qual:input qual:id="tr_b4036_in_3" qual:qualitativeSpecies="MalT" qual:transitionEffect="none" qual:sign="positive"/>
        </qual:listOfInputs>
        <qual:listOfOutputs>
          <qual:output qual:id="tr_b4036_out" qual:qualitativeSpecies="b4036" qual:transitionEffect="assignmentLevel"/>
        </qual:listOfOutputs>
        <qual:listOfFunctionTerms>
          <qual:defaultTerm qual:resultLevel="0">
          </qual:defaultTerm>
          <qual:functionTerm qual:resultLevel="1">
            <math xmlns="http://www.w3.org/1998/Math/MathML">
              <apply>
                <and/>
                <apply>
                   <eq/>
                   <ci> CRP </ci>
                   <cn type="integer"> 1 </cn>
                </apply>
                <apply>
                  <geq/>
                  <ci> cAMP </ci>
                  <cn type="integer"> 1 </cn>
                </apply>
                <apply>
                   <eq/>
                   <ci> MalT </ci>
                   <cn type="integer"> 1 </cn>
                </apply>
              </apply>
            </math>
          </qual:functionTerm>
        </qual:listOfFunctionTerms>
      </qual:transition>
      <qual:transition qual:id="tr_LamB">
        <qual:listOfInputs>
          <qual:input qual:id="tr_LamB_in_0" qual:qualitativeSpecies="b4036" qual:transitionEffect="none" qual:sign="positive"/>
        </qual:listOfInputs>
        <qual:listOfOutputs>
          <qual:output qual:id="tr_LamB_out" qual:qualitativeSpecies="LamB" qual:transitionEffect="assignmentLevel"/>
        </qual:listOfOutputs>
        <qual:listOfFunctionTerms>
          <qual:defaultTerm qual:resultLevel="0">
          </qual:defaultTerm>
          <qual:functionTerm qual:resultLevel="1">
            <math xmlns="http://www.w3.org/1998/Math/MathML">
              <apply>
                  <eq/>
                  <ci> b4036 </ci>
                  <cn type="integer"> 1 </cn>
              </apply>
            </math>
          </qual:functionTerm>
        </qual:listOfFunctionTerms>
      </qual:transition>
    </qual:listOfTransitions>
  </model>
</sbml>
