# Supplementary material for: FlexFlux: combining metabolic flux and regulatory network analyses
Source: BMC Syst Biol. 2015 Dec 15;9:93. doi: 10.1186/s12918-015-0238-z (PMC4678642; doi:10.1186/s12918-015-0238-z)
Supplement: Additional file 3 — Constraint file used to run FlexFlux simulations of the lactose operon. (TXT 484 bytes) [file 12918_2015_238_MOESM3_ESM.txt]

obj : MAX(R_BIOMASS)


R_EX_glc_e_ -6.5 999999
R_EX_o2_e_ -15 999999
R_EX_lcts_e_ -3 999999
R_LACZpp	0


STARTING POINT

#In the case where both cabon sources are available
M_lcts_b	5.8
M_glc_D_b	1.6
#Result = 0.592258


#In the case where only glucose are available (uncomment and comment above to use)
#M_lcts_b	0
#M_glc_D_b	1.6
#Result = 0.592258


#In the case where only lactose are available (uncomment and comment above to use)
#M_lcts_b	5.8
#M_glc_D_b	0
#Result = 0.541101
