# Supplementary material for: FlexFlux: combining metabolic flux and regulatory network analyses
Source: BMC Syst Biol. 2015 Dec 15;9:93. doi: 10.1186/s12918-015-0238-z (PMC4678642; doi:10.1186/s12918-015-0238-z)
Supplement: Additional file 4 — Comparison between rFBA and RSA on 125 conditions and 110 gene knock-outs of E. coli regulatory and metabolic networks. (XLSX 43 kb) [file 12918_2015_238_MOESM4_ESM.xlsx]

## Sheet: Sheet1
in vivo/rFBA/RSA, "+" = growth, "-" = no growth)
	b3821	b3357	b3451	b3829	b3454	b3359	b3903	b3902	b3906	b3905	b3904	b3909	b3908	b3917	b3456	b3519	b3731	b3450	b3894	b4041	b3919	b3916	b3588	b3912	b3119	b3743	b3213	b3500	b4054	b3568	b3565	b3564	b3567	b3566	b4119	b4118	b4111	b4117	b3849	b3161	b3994	b3753	b3750	b3751	b3991	b3992	b3993	b3517	b3572
PM2 OD600 growth on Glycine	+/-/-	-/-/-	+/-/-	+/-/-	+/-/-	-/-/-	+/-/-	+/-/-	-/-/-	-/-/-	+/-/-	+/-/-	-/-/-	+/-/-	-/-/-	+/-/-	-/-/-	-/-/-	-/-/-	-/-/-	+/-/-	-/-/-	+/-/-	+/-/-	+/-/-	+/-/-	+/-/-	+/-/-	+/-/-	+/-/-	+/-/-	-/-/-	-/-/-	-/-/-	-/-/-	+/-/-	+/-/-	+/-/-	+/-/-	-/-/-	-/-/-	-/-/-	-/-/-	-/-/-	+/-/-	-/-/-	-/-/-	+/-/-	-/-/-
PM1 OD600 growth on L-Alanine	+/+/+	+/+/+	+/+/+	+/+/+	+/+/+	+/-/-	+/+/+	+/+/+	+/+/+	+/+/+	+/+/+	+/+/+	+/+/+	+/+/+	+/+/+	+/+/+	+/+/+	+/+/+	+/+/+	+/-/-	+/-/-	+/+/+	+/+/+	+/+/+	+/+/+	+/+/+	+/+/+	+/+/+	+/+/+	+/+/+	+/+/+	+/+/+	+/+/+	+/+/+	+/+/+	+/+/+	+/+/+	+/+/+	+/+/+	+/+/+	+/+/+	+/+/+	+/+/+	+/+/+	+/+/+	+/+/+	+/+/+	+/+/+	+/+/+
PM3 OD600 growth on Xanthosine	-/-/-	-/-/-	-/-/-	-/-/-	-/-/-	-/-/-	-/-/-	+/-/-	-/-/-	-/-/-	-/-/-	-/-/-	-/-/-	+/-/-	+/-/-	-/-/-	+/-/-	-/-/-	+/-/-	-/-/-	-/-/-	+/-/-	-/-/-	+/-/-	-/-/-	+/-/-	-/-/-	-/-/-	-/-/-	-/-/-	-/-/-	-/-/-	+/-/-	+/-/-	-/-/-	-/-/-	+/-/-	+/-/-	+/-/-	-/-/-	-/-/-	-/-/-	-/-/-	-/-/-	+/-/-	-/-/-	-/-/-	-/-/-	-/-/-
PM3 OD600 growth on Gly-Met	+/+/-	+/+/-	+/+/-	+/+/-	+/+/-	+/-/-	+/+/-	+/+/-	+/+/-	+/+/-	+/+/-	+/+/-	+/+/-	+/+/-	+/+/-	+/+/-	-/-/-	+/+/-	+/-/-	+/-/-	+/-/-	+/+/-	+/+/-	+/+/-	+/+/-	+/+/-	+/-/-	+/+/-	+/+/-	+/+/-	+/+/-	-/+/-	+/+/-	+/+/-	-/+/-	+/+/-	+/+/-	+/+/-	+/+/-	+/+/-	+/+/-	+/+/-	+/+/-	+/+/-	+/+/-	+/+/-	+/+/-	+/+/-	+/+/-
PM1 OD600 growth on L-Lactic Acid	+/+/+	+/+/+	+/+/+	+/+/+	+/+/+	+/-/-	+/+/+	+/+/+	+/+/+	+/+/+	+/+/+	+/+/+	+/+/+	+/+/+	+/+/+	+/+/+	+/+/+	+/+/+	+/+/+	+/-/-	+/-/-	+/+/+	+/+/+	+/+/+	+/+/+	+/+/+	+/+/+	+/+/+	+/+/+	+/+/+	+/+/+	+/+/+	+/+/+	+/+/+	+/+/+	+/+/+	+/+/+	+/+/+	+/+/+	+/+/+	+/+/+	+/+/+	+/+/+	+/+/+	+/+/+	+/+/+	+/+/+	+/+/+	+/+/+
PM3 OD600 growth on Glycine	+/+/+	+/+/+	+/+/+	+/+/+	+/+/+	+/-/-	+/+/+	+/+/+	+/+/+	+/+/+	+/+/+	+/+/+	+/+/+	+/+/+	+/+/+	+/+/+	+/-/-	+/+/+	+/-/-	+/-/-	+/-/-	+/+/+	+/+/+	+/+/+	+/+/+	+/+/+	+/-/-	+/+/+	+/+/+	+/+/+	+/+/+	+/+/+	+/+/+	+/+/+	+/+/+	+/+/+	+/+/+	+/+/+	+/+/+	+/+/+	+/+/+	+/+/+	+/+/+	+/+/+	+/+/+	+/+/+	+/+/+	+/+/+	+/+/+
PM1 OD600 growth on L-Fucose	+/+/+	+/+/+	+/+/+	+/+/+	+/+/+	+/-/-	+/+/+	+/+/+	+/+/+	+/+/+	+/+/+	+/+/+	+/+/+	+/+/+	+/+/+	+/+/+	+/+/+	+/+/+	+/+/+	+/-/-	+/+/+	+/+/+	+/+/+	+/+/+	+/+/+	+/+/+	+/+/+	+/+/+	+/+/+	+/+/+	+/+/+	+/+/+	+/+/+	+/+/+	+/+/+	+/+/+	+/+/+	+/+/+	+/+/+	+/+/+	+/+/+	+/+/+	+/+/+	+/+/+	+/+/+	+/+/+	+/+/+	+/+/+	+/+/+
PM1 OD600 growth on L-Threonine	+/+/-	+/+/-	+/+/-	+/+/-	+/+/-	+/-/-	+/+/-	+/+/-	+/+/-	+/+/-	+/+/-	+/+/-	+/+/-	+/+/-	+/+/-	+/+/-	+/-/-	+/+/-	-/+/-	+/-/-	+/-/-	+/+/-	+/+/-	-/+/-	+/+/-	+/+/-	+/+/-	+/+/-	+/+/-	+/+/-	+/+/-	+/+/-	+/+/-	+/+/-	+/+/-	+/+/-	+/+/-	+/+/-	-/+/-	+/+/-	+/+/-	+/+/-	+/+/-	+/+/-	+/+/-	+/+/-	+/+/-	+/+/-	+/+/-
PM3 OD600 growth on Ala-His	+/+/+	-/+/+	+/+/+	-/+/+	+/+/+	+/-/-	+/+/+	+/+/+	+/+/+	-/+/+	+/+/+	+/+/+	+/+/+	+/+/+	+/+/+	+/+/+	-/+/+	+/+/+	+/+/+	+/-/-	+/-/-	+/+/+	+/+/+	+/+/+	+/+/+	+/+/+	+/+/+	+/+/+	+/+/+	-/+/+	-/+/+	+/+/+	+/+/+	+/+/+	-/+/+	+/+/+	+/+/+	+/+/+	+/+/+	+/+/+	+/+/+	+/+/+	+/+/+	+/+/+	+/+/+	+/+/+	+/+/+	+/+/+	+/+/+
PM3 OD600 growth on L-Asparagine	+/+/+	-/+/+	+/+/+	+/+/+	+/+/+	+/-/-	+/+/+	+/+/+	+/+/+	+/+/+	+/+/+	+/+/+	+/+/+	+/+/+	+/+/+	+/+/+	+/+/-	+/+/+	+/+/+	+/-/-	+/-/-	+/+/+	+/+/+	+/+/+	+/+/+	+/+/+	+/+/+	+/+/+	+/+/+	+/+/+	+/+/+	+/+/+	+/+/+	+/+/+	-/+/+	+/+/+	+/+/+	+/+/+	+/+/+	+/+/+	+/+/+	+/+/+	+/+/+	+/+/+	+/+/+	+/+/+	+/+/+	+/+/+	+/+/+
PM3 OD600 growth on Ala-Gln	+/+/+	+/+/+	+/+/+	-/+/+	+/+/+	+/-/-	+/+/+	+/+/+	+/+/+	+/+/+	+/+/+	+/+/+	+/+/+	+/+/+	+/+/+	+/+/+	+/+/+	+/+/+	+/+/+	+/-/-	+/-/-	+/+/+	+/+/+	+/+/+	+/+/+	+/+/+	+/+/+	+/+/+	+/+/+	+/+/+	+/+/+	+/+/+	+/+/+	+/+/+	+/+/+	+/+/+	+/+/+	+/+/+	+/+/+	+/+/+	+/+/+	+/+/+	+/+/+	+/+/+	+/+/+	+/+/+	+/+/+	+/+/+	+/+/+
PM3 OD600 growth on Allantoin	-/-/-	-/-/-	-/-/-	-/-/-	-/-/-	-/-/-	-/-/-	-/-/-	-/-/-	-/-/-	-/-/-	-/-/-	-/-/-	-/-/-	-/-/-	-/-/-	-/-/-	-/-/-	-/-/-	-/-/-	-/-/-	-/-/-	-/-/-	-/-/-	-/-/-	-/-/-	-/-/-	-/-/-	-/-/-	-/-/-	-/-/-	-/-/-	-/-/-	-/-/-	-/-/-	-/-/-	-/-/-	-/-/-	-/-/-	-/-/-	-/-/-	-/-/-	-/-/-	-/-/-	-/-/-	-/-/-	-/-/-	-/-/-	-/-/-
PM3 OD600 growth on L-Alanine	+/+/+	+/+/+	+/+/+	-/+/+	+/+/+	+/-/-	+/+/+	+/+/+	+/+/+	+/+/+	+/+/+	+/+/+	+/+/+	+/+/+	+/+/+	+/+/+	+/+/+	+/+/+	+/+/+	+/-/-	+/-/-	+/+/+	+/+/+	+/+/+	+/+/+	+/+/+	+/+/+	+/+/+	+/+/+	+/+/+	+/+/+	+/+/+	+/+/+	+/+/+	-/+/+	+/+/+	+/+/+	+/+/+	+/+/+	+/+/+	+/+/+	+/+/+	+/+/+	+/+/+	+/+/+	+/+/+	+/+/+	+/+/+	+/+/+
PM3 OD600 growth on Ala-Asp	+/+/+	+/+/+	+/+/+	-/+/+	+/+/+	+/-/-	+/+/+	+/+/+	+/+/+	+/+/+	+/+/+	+/+/+	+/+/+	+/+/+	+/+/+	+/+/+	+/+/+	+/+/+	+/+/+	+/-/-	+/-/-	+/+/+	+/+/+	+/+/+	+/+/+	+/+/+	+/+/+	+/+/+	+/+/+	+/+/+	+/+/+	+/+/+	+/+/+	+/+/+	+/+/+	+/+/+	+/+/+	+/+/+	+/+/+	+/+/+	+/+/+	+/+/+	+/+/+	+/+/+	+/+/+	+/+/+	+/+/+	+/+/+	+/+/+
PM3 OD600 growth on L-Isoleucine	-/-/-	-/-/-	-/-/-	-/-/-	-/-/-	-/-/-	-/-/-	-/-/-	-/-/-	-/-/-	-/-/-	-/-/-	-/-/-	-/-/-	-/-/-	-/-/-	-/-/-	-/-/-	-/-/-	-/-/-	-/-/-	-/-/-	-/-/-	-/-/-	-/-/-	-/-/-	-/-/-	-/-/-	-/-/-	-/-/-	-/-/-	-/-/-	-/-/-	-/-/-	-/-/-	-/-/-	-/-/-	-/-/-	+/-/-	-/-/-	-/-/-	-/-/-	-/-/-	-/-/-	-/-/-	-/-/-	-/-/-	-/-/-	-/-/-
PM1 OD600 growth on Inosine	+/+/+	+/+/+	+/+/+	+/+/+	+/+/+	+/-/-	+/+/+	+/+/+	+/+/+	+/+/+	+/+/+	+/+/+	+/+/+	+/+/+	+/+/+	+/+/+	+/+/+	+/+/+	+/+/+	+/-/-	+/+/+	+/+/+	+/+/+	+/+/+	+/+/+	+/+/+	+/+/+	+/+/+	+/+/+	+/+/+	+/+/+	+/+/+	+/+/+	+/+/+	+/+/+	+/+/+	+/+/+	+/+/+	+/+/+	+/+/+	+/+/+	+/+/+	+/+/+	+/+/+	+/+/+	+/+/+	+/+/+	+/+/+	+/+/+
PM1 OD600 growth on Fumaric Acid	+/+/+	+/+/+	+/+/+	+/+/+	+/+/+	+/-/-	+/+/+	+/+/+	+/+/+	+/+/+	+/+/+	+/+/+	+/+/+	+/+/+	+/+/+	+/+/+	+/+/-	+/+/+	+/+/+	+/-/-	+/-/-	+/+/+	+/+/+	+/+/+	+/+/+	+/+/+	+/+/+	+/+/+	+/+/+	+/+/+	+/+/+	+/+/+	+/+/+	+/+/+	+/+/+	+/+/+	+/+/+	+/+/+	+/+/+	+/+/+	+/+/+	+/+/+	+/+/+	+/+/+	+/+/+	+/+/+	+/+/+	+/+/+	+/+/+
PM3 OD600 growth on Ala-Gly	+/+/+	+/+/+	+/+/+	+/+/+	+/+/+	+/-/-	+/+/+	+/+/+	+/+/+	+/+/+	+/+/+	+/+/+	+/+/+	+/+/+	+/+/+	+/+/+	+/+/+	+/+/+	+/+/+	+/-/-	+/-/-	+/+/+	+/+/+	+/+/+	+/+/+	+/+/+	+/+/+	+/+/+	+/+/+	+/+/+	+/+/+	+/+/+	+/+/+	+/+/+	+/+/+	+/+/+	+/+/+	+/+/+	+/+/+	+/+/+	+/+/+	+/+/+	+/+/+	+/+/+	+/+/+	+/+/+	+/+/+	+/+/+	+/+/+
PM3 OD600 growth on Ala-Leu	+/-/-	+/-/-	-/-/-	-/-/-	+/-/-	+/-/-	+/-/-	+/-/-	+/-/-	+/-/-	+/-/-	+/-/-	+/-/-	+/-/-	-/-/-	+/-/-	-/-/-	+/-/-	+/-/-	+/-/-	+/-/-	+/-/-	+/-/-	+/-/-	-/-/-	+/-/-	+/-/-	+/-/-	+/-/-	-/-/-	+/-/-	-/-/-	+/-/-	+/-/-	-/-/-	+/-/-	-/-/-	+/-/-	+/-/-	-/-/-	+/-/-	+/-/-	+/-/-	+/-/-	+/-/-	+/-/-	+/-/-	+/-/-	+/-/-
PM2 OD600 growth on L-Isoleucine	-/-/-	-/-/-	-/-/-	-/-/-	-/-/-	-/-/-	-/-/-	-/-/-	-/-/-	-/-/-	-/-/-	-/-/-	-/-/-	-/-/-	-/-/-	-/-/-	-/-/-	-/-/-	-/-/-	-/-/-	-/-/-	-/-/-	-/-/-	-/-/-	-/-/-	-/-/-	-/-/-	-/-/-	-/-/-	-/-/-	-/-/-	-/-/-	-/-/-	-/-/-	-/-/-	-/-/-	-/-/-	-/-/-	-/-/-	-/-/-	-/-/-	-/-/-	-/-/-	-/-/-	-/-/-	-/-/-	-/-/-	-/-/-	-/-/-
PM3 OD600 growth on Ala-Glu	+/+/+	+/+/+	+/+/+	-/+/+	+/+/+	+/-/-	+/+/+	+/+/+	+/+/+	+/+/+	+/+/+	+/+/+	+/+/+	+/+/+	+/+/+	+/+/+	+/+/+	+/+/+	+/+/+	+/-/-	+/-/-	+/+/+	+/+/+	+/+/+	+/+/+	+/+/+	+/+/+	+/+/+	+/+/+	+/+/+	+/+/+	+/+/+	+/+/+	+/+/+	+/+/+	+/+/+	+/+/+	+/+/+	+/+/+	+/+/+	+/+/+	+/+/+	+/+/+	+/+/+	+/+/+	+/+/+	+/+/+	+/+/+	+/+/+
PM1 OD600 growth on D-Trehalose	+/+/+	+/+/+	+/+/+	+/+/+	+/+/+	+/-/-	+/+/+	+/+/+	+/+/+	+/+/+	+/+/+	+/+/+	+/+/+	+/+/+	+/+/+	+/+/+	+/+/+	+/+/+	+/+/+	+/-/-	+/+/+	+/+/+	+/+/+	+/+/+	+/+/+	+/+/+	+/+/+	+/+/+	+/+/+	+/+/+	+/+/+	+/+/+	+/+/+	+/+/+	+/+/+	+/+/+	+/+/+	+/+/+	+/+/+	+/+/+	+/+/+	+/+/+	+/+/+	+/+/+	+/+/+	+/+/+	+/+/+	+/+/+	+/+/+
PM3 OD600 growth on L-Serine	+/+/+	+/+/+	+/+/+	-/+/+	+/+/+	+/-/-	+/+/+	+/+/+	+/+/+	+/+/+	+/+/+	+/+/+	+/+/+	+/+/+	+/+/+	+/+/+	-/+/+	+/+/+	+/+/+	+/-/-	+/-/-	+/+/+	+/+/+	+/+/+	+/+/+	+/+/+	+/-/-	+/+/+	+/+/+	+/+/+	+/+/+	+/+/+	+/+/+	+/+/+	-/+/+	+/+/+	+/+/+	+/+/+	+/+/+	+/+/+	+/+/+	+/+/+	+/+/+	+/+/+	+/+/+	+/+/+	+/+/+	+/+/+	+/+/+
PM3 OD600 growth on Gly-Gln	+/+/+	+/+/+	+/+/+	-/+/+	+/+/+	+/-/-	+/+/+	+/+/+	+/+/+	+/+/+	+/+/+	+/+/+	+/+/+	+/+/+	+/+/+	+/+/+	+/-/-	+/+/+	+/+/+	+/-/-	+/-/-	+/+/+	+/+/+	+/+/+	+/+/+	+/+/+	+/+/+	+/+/+	+/+/+	+/+/+	+/+/+	+/+/+	+/+/+	+/+/+	+/+/+	+/+/+	+/+/+	+/+/+	+/+/+	+/+/+	+/+/+	+/+/+	+/+/+	+/+/+	+/+/+	+/+/+	+/+/+	+/+/+	+/+/+
PM1 OD600 growth on D-Gluconic Acid	+/+/+	+/+/+	+/+/+	+/+/+	+/+/+	+/-/-	+/+/+	+/+/+	+/+/+	+/+/+	+/+/+	+/+/+	+/+/+	+/+/+	+/+/+	+/+/+	+/+/+	+/+/+	+/+/+	+/-/-	+/+/+	+/+/+	+/+/+	+/+/+	+/+/+	+/+/+	+/+/+	+/+/+	+/+/+	+/+/+	+/+/+	+/+/+	+/+/+	+/+/+	+/+/+	+/+/+	+/+/+	+/+/+	+/+/+	+/+/+	+/+/+	+/+/+	+/+/+	+/+/+	+/+/+	+/+/+	+/+/+	+/+/+	+/+/+
PM3 OD600 growth on Xanthine	+/-/-	+/-/-	+/-/-	+/-/-	+/-/-	+/-/-	+/-/-	+/-/-	-/-/-	+/-/-	+/-/-	+/-/-	+/-/-	+/-/-	+/-/-	+/-/-	+/-/-	+/-/-	+/-/-	+/-/-	+/-/-	+/-/-	+/-/-	+/-/-	+/-/-	+/-/-	+/-/-	+/-/-	+/-/-	+/-/-	+/-/-	+/-/-	+/-/-	+/-/-	+/-/-	+/-/-	+/-/-	+/-/-	+/-/-	-/-/-	+/-/-	+/-/-	+/-/-	+/-/-	+/-/-	+/-/-	+/-/-	+/-/-	+/-/-
PM3 OD600 growth on Putrescine	+/+/+	-/+/+	-/+/+	-/+/+	+/+/+	+/-/-	+/+/+	+/+/+	+/+/+	+/+/+	+/+/+	+/+/+	+/+/+	-/+/+	-/+/+	-/+/+	-/-/-	-/+/+	-/+/+	+/-/-	-/-/-	+/+/+	-/+/+	+/+/+	+/+/+	+/+/+	-/+/+	-/+/+	+/+/+	-/+/+	-/+/+	-/+/+	+/+/+	+/+/+	-/+/+	+/+/+	-/+/+	-/+/+	+/+/+	+/+/+	+/+/+	+/+/+	+/+/+	+/+/+	+/+/+	+/+/+	+/+/+	-/+/+	+/+/+
PM3 OD600 growth on L-Methionine	+/-/-	-/-/-	-/-/-	+/-/-	-/-/-	+/-/-	+/-/-	+/-/-	+/-/-	-/-/-	+/-/-	+/-/-	+/-/-	+/-/-	-/-/-	-/-/-	-/-/-	+/-/-	-/-/-	+/-/-	+/-/-	+/-/-	-/-/-	+/-/-	-/-/-	+/-/-	-/-/-	-/-/-	-/-/-	-/-/-	-/-/-	-/-/-	+/-/-	+/-/-	-/-/-	+/-/-	+/-/-	-/-/-	+/-/-	-/-/-	+/-/-	-/-/-	+/-/-	-/-/-	+/-/-	+/-/-	+/-/-	+/-/-	+/-/-
PM3 OD600 growth on L-Phenylalanine	+/-/-	-/-/-	+/-/-	-/-/-	+/-/-	+/-/-	+/-/-	+/-/-	+/-/-	+/-/-	+/-/-	+/-/-	+/-/-	+/-/-	+/-/-	+/-/-	-/-/-	+/-/-	-/-/-	+/-/-	+/-/-	+/-/-	-/-/-	+/-/-	-/-/-	+/-/-	+/-/-	+/-/-	-/-/-	-/-/-	-/-/-	-/-/-	+/-/-	+/-/-	-/-/-	+/-/-	+/-/-	+/-/-	+/-/-	-/-/-	+/-/-	+/-/-	+/-/-	+/-/-	+/-/-	+/-/-	+/-/-	+/-/-	+/-/-
PM3 OD600 growth on Gly-Glu	+/+/+	+/+/+	+/+/+	-/+/+	+/+/+	+/-/-	+/+/+	+/+/+	+/+/+	+/+/+	+/+/+	+/+/+	+/+/+	+/+/+	+/+/+	+/+/+	+/+/+	+/+/+	+/+/+	+/-/-	+/-/-	+/+/+	+/+/+	+/+/+	+/+/+	+/+/+	+/+/+	+/+/+	+/+/+	+/+/+	+/+/+	-/+/+	+/+/+	+/+/+	+/+/+	+/+/+	+/+/+	+/+/+	+/+/+	+/+/+	+/+/+	+/+/+	+/+/+	+/+/+	+/+/+	+/+/+	+/+/+	+/+/+	+/+/+
PM1 OD600 growth on D-Fructose	+/+/+	+/+/+	+/+/+	+/+/+	+/+/+	+/-/-	+/+/+	+/+/+	+/+/+	+/+/+	+/+/+	+/+/+	+/+/+	+/+/+	+/+/+	+/+/+	+/+/+	+/+/+	+/+/+	+/-/-	+/-/+	+/+/+	+/+/+	+/+/+	+/+/+	+/+/+	+/+/+	+/+/+	+/+/+	+/+/+	+/+/+	+/+/+	+/+/+	+/+/+	+/+/+	+/+/+	+/+/+	+/+/+	+/+/+	+/+/+	+/+/+	+/+/+	+/+/+	+/+/+	+/+/+	+/+/+	+/+/+	+/+/+	+/+/+
PM2 OD600 growth on D,L-Carnitine	-/-/-	+/-/-	-/-/-	-/-/-	-/-/-	-/-/-	-/-/-	-/-/-	-/-/-	-/-/-	-/-/-	-/-/-	-/-/-	-/-/-	-/-/-	-/-/-	-/-/-	+/-/-	-/-/-	-/-/-	+/-/-	-/-/-	-/-/-	-/-/-	-/-/-	-/-/-	-/-/-	-/-/-	-/-/-	-/-/-	-/-/-	-/-/-	-/-/-	-/-/-	-/-/-	-/-/-	-/-/-	-/-/-	-/-/-	-/-/-	-/-/-	-/-/-	-/-/-	-/-/-	-/-/-	-/-/-	-/-/-	-/-/-	-/-/-
PM1 OD600 growth on L-Aspartic Acid	+/+/+	+/+/+	+/+/+	+/+/+	+/+/+	+/-/-	+/+/+	+/+/+	+/+/+	+/+/+	+/+/+	+/+/+	+/+/+	+/+/+	+/+/+	+/+/+	+/+/-	+/+/+	+/+/+	+/-/-	+/-/-	+/+/+	+/+/+	+/+/+	+/+/+	+/+/+	+/+/+	+/+/+	+/+/+	+/+/+	+/+/+	+/+/+	+/+/+	+/+/+	+/+/+	+/+/+	+/+/+	+/+/+	+/+/+	+/+/+	+/+/+	+/+/+	+/+/+	+/+/+	+/+/+	+/+/+	+/+/+	+/+/+	+/+/+
PM3 OD600 growth on Met-Ala	+/+/-	+/+/-	+/+/-	+/+/-	+/+/-	+/-/-	+/+/-	+/+/-	+/+/-	+/+/-	+/+/-	+/+/-	+/+/-	+/+/-	+/+/-	+/+/-	-/+/-	+/+/-	+/+/-	+/-/-	+/-/-	+/+/-	+/+/-	+/+/-	+/+/-	+/+/-	+/+/-	+/+/-	+/+/-	+/+/-	+/+/-	+/+/-	+/+/-	+/+/-	-/+/-	+/+/-	+/+/-	+/+/-	+/+/-	+/+/-	+/+/-	+/+/-	+/+/-	+/+/-	+/+/-	+/+/-	+/+/-	+/+/-	+/+/-
PM3 OD600 growth on D-Serine	+/+/+	+/+/+	+/+/+	+/+/+	+/+/+	+/-/-	+/+/+	+/+/+	+/+/+	+/+/+	+/+/+	+/+/+	+/+/+	+/+/+	+/+/+	+/+/+	+/+/+	+/+/+	+/+/+	+/-/-	+/-/-	+/+/+	+/+/+	+/+/+	+/+/+	+/+/+	+/-/-	+/+/+	+/+/+	+/+/+	+/+/+	+/+/+	+/+/+	+/+/+	-/+/+	+/+/+	+/+/+	+/+/+	+/+/+	+/+/+	+/+/+	+/+/+	+/+/+	+/+/+	+/+/+	+/+/+	+/+/+	+/+/+	+/+/+
PM2 OD600 growth on L-Methionine	-/-/-	-/-/-	-/-/-	-/-/-	-/-/-	-/-/-	-/-/-	-/-/-	-/-/-	-/-/-	-/-/-	-/-/-	-/-/-	-/-/-	-/-/-	-/-/-	-/-/-	-/-/-	-/-/-	-/-/-	-/-/-	-/-/-	-/-/-	-/-/-	-/-/-	-/-/-	-/-/-	-/-/-	-/-/-	-/-/-	-/-/-	-/-/-	-/-/-	-/-/-	-/-/-	+/-/-	+/-/-	-/-/-	-/-/-	-/-/-	-/-/-	-/-/-	-/-/-	-/-/-	-/-/-	-/-/-	-/-/-	-/-/-	-/-/-
PM1 OD600 growth on Acetic Acid	+/+/+	+/+/+	+/+/+	+/+/+	+/+/+	+/-/-	+/+/+	+/+/+	+/+/+	+/+/+	+/+/+	+/+/+	+/+/+	+/+/+	+/+/+	+/+/+	-/-/-	+/+/+	+/+/+	+/-/-	+/-/-	+/+/+	+/+/+	+/+/+	+/+/+	+/+/+	+/+/+	+/+/+	+/+/+	+/+/+	+/+/+	+/+/+	+/+/+	+/+/+	+/+/+	+/+/+	+/+/+	+/+/+	+/+/+	+/+/+	+/+/+	+/+/+	+/+/+	+/+/+	+/+/+	+/+/+	+/+/+	+/+/+	+/+/+
PM3 OD600 growth on L-Aspartic Acid	+/+/+	+/+/+	+/+/+	-/+/+	+/+/+	+/-/-	+/+/+	+/+/+	+/+/+	+/+/+	+/+/+	+/+/+	+/+/+	+/+/+	+/+/+	+/+/+	+/+/-	+/+/+	+/+/+	+/-/-	+/-/-	+/+/+	+/+/+	+/+/+	+/+/+	+/+/+	+/+/+	+/+/+	+/+/+	+/+/+	+/+/+	+/+/+	+/+/+	+/+/+	-/+/+	+/+/+	+/+/+	+/+/+	+/+/+	+/+/+	+/+/+	+/+/+	+/+/+	+/+/+	+/+/+	+/+/+	+/+/+	+/+/+	+/+/+
PM1 OD600 growth on D-Xylose	+/+/+	+/+/+	+/+/+	+/+/+	+/+/+	+/-/-	+/+/+	+/+/+	+/+/+	+/+/+	+/+/+	+/+/+	+/+/+	+/+/+	+/+/+	+/+/+	+/+/+	+/+/+	+/+/+	+/-/-	+/+/+	+/+/+	+/+/+	+/+/+	+/+/+	+/+/+	+/+/+	+/+/+	+/+/+	+/+/+	-/-/-	+/-/-	+/+/+	+/+/+	+/+/+	+/+/+	+/+/+	+/+/+	+/+/+	+/+/+	+/+/+	+/+/+	+/+/+	+/+/+	+/+/+	+/+/+	+/+/+	+/+/+	+/+/+
PM1 OD600 growth on 1,2-Propanediol	+/-/-	-/-/-	-/-/-	-/-/-	-/-/-	-/-/-	-/-/-	-/-/-	-/-/-	-/-/-	-/-/-	-/-/-	-/-/-	-/-/-	-/-/-	-/-/-	-/-/-	-/-/-	-/-/-	-/-/-	+/-/-	-/-/-	-/-/-	-/-/-	-/-/-	-/-/-	-/-/-	-/-/-	-/-/-	-/-/-	-/-/-	-/-/-	-/-/-	-/-/-	-/-/-	-/-/-	-/-/-	-/-/-	-/-/-	-/-/-	-/-/-	-/-/-	-/-/-	-/-/-	-/-/-	-/-/-	-/-/-	-/-/-	-/-/-
PM1 OD600 growth on L-Serine	+/+/+	+/+/+	+/+/+	+/+/+	+/+/+	+/-/-	+/+/+	+/+/+	+/+/+	+/+/+	+/+/+	+/+/+	+/+/+	+/+/+	+/+/+	+/+/+	+/+/+	+/+/+	+/+/+	+/-/-	+/-/-	+/+/+	+/+/+	+/+/+	+/+/+	+/+/+	+/+/+	+/+/+	+/+/+	+/+/+	+/+/+	+/+/+	+/+/+	+/+/+	+/+/+	+/+/+	+/+/+	+/+/+	+/+/+	+/+/+	+/+/+	+/+/+	+/+/+	+/+/+	+/+/+	+/+/+	+/+/+	+/+/+	+/+/+
PM1 OD600 growth on 2-Deoxy Adenosine	+/+/+	+/+/+	+/+/+	+/+/+	+/+/+	+/-/-	+/+/+	+/+/+	+/+/+	+/+/+	+/+/+	+/+/+	+/+/+	+/+/+	+/+/+	+/+/+	+/+/+	+/+/+	+/+/+	+/-/-	+/-/-	+/+/+	+/+/+	+/+/+	+/+/+	+/+/+	+/+/+	+/+/+	+/+/+	+/+/+	+/+/+	+/+/+	+/+/+	+/+/+	+/+/+	+/+/+	+/+/+	+/+/+	+/+/+	+/+/+	+/+/+	+/+/+	+/+/+	+/+/+	+/+/+	+/+/+	+/+/+	+/+/+	+/+/+
PM3 OD600 growth on Guanine	+/-/-	-/-/-	-/-/-	-/-/-	-/-/-	-/-/-	-/-/-	-/-/-	-/-/-	-/-/-	-/-/-	-/-/-	-/-/-	-/-/-	-/-/-	-/-/-	+/-/-	-/-/-	-/-/-	+/-/-	-/-/-	-/-/-	+/-/-	-/-/-	-/-/-	-/-/-	-/-/-	-/-/-	-/-/-	-/-/-	-/-/-	-/-/-	+/-/-	+/-/-	-/-/-	+/-/-	+/-/-	-/-/-	+/-/-	-/-/-	+/-/-	+/-/-	+/-/-	-/-/-	+/-/-	+/-/-	+/-/-	-/-/-	+/-/-
PM3 OD600 growth on Thymidine	-/-/-	-/-/-	-/-/-	-/-/-	-/-/-	-/-/-	-/-/-	-/-/-	-/-/-	-/-/-	-/-/-	-/-/-	-/-/-	-/-/-	-/-/-	-/-/-	-/-/-	-/-/-	-/-/-	-/-/-	-/-/-	-/-/-	-/-/-	-/-/-	-/-/-	-/-/-	-/-/-	-/-/-	-/-/-	-/-/-	-/-/-	-/-/-	-/-/-	-/-/-	-/-/-	-/-/-	-/-/-	-/-/-	-/-/-	-/-/-	-/-/-	-/-/-	-/-/-	-/-/-	-/-/-	-/-/-	-/-/-	-/-/-	-/-/-
PM1 OD600 growth on D,L-Malic Acid	+/+/+	+/+/+	+/+/+	+/+/+	+/+/+	+/-/-	+/+/+	+/+/+	+/+/+	+/+/+	+/+/+	+/+/+	+/+/+	+/+/+	+/+/+	+/+/+	+/+/-	+/+/+	+/+/+	+/-/-	+/-/-	+/+/+	+/+/+	+/+/+	+/+/+	+/+/+	+/+/+	+/+/+	+/+/+	+/+/+	+/+/+	+/+/+	+/+/+	+/+/+	+/+/+	+/+/+	+/+/+	+/+/+	+/+/+	+/+/+	+/+/+	+/+/+	+/+/+	+/+/+	+/+/+	+/+/+	+/+/+	+/+/+	+/+/+
PM1 OD600 growth on Uridine	+/+/+	+/+/+	+/+/+	+/+/+	+/+/+	+/-/-	+/+/+	+/+/+	+/+/+	+/+/+	+/+/+	+/+/+	+/+/+	+/+/+	+/+/+	+/+/+	+/+/+	+/+/+	+/+/+	+/-/-	+/+/+	+/+/+	+/+/+	+/+/+	+/+/+	+/+/+	+/+/+	+/+/+	+/+/+	+/+/+	+/+/+	+/+/+	+/+/+	+/+/+	+/+/+	+/+/+	+/+/+	+/+/+	+/+/+	+/+/+	+/+/+	+/+/+	+/+/+	+/+/+	+/+/+	+/+/+	+/+/+	+/+/+	+/+/+
PM3 OD600 growth on L-Threonine	+/+/+	-/+/+	+/+/+	-/+/+	+/+/+	+/-/-	+/+/+	+/+/+	+/+/+	+/+/+	+/+/+	+/+/+	+/+/+	+/+/+	+/+/+	-/+/+	+/-/-	+/+/+	+/-/-	+/-/-	-/-/-	+/+/+	-/+/+	+/+/+	-/+/+	+/+/+	+/-/-	-/+/+	-/+/+	-/+/+	-/+/+	-/+/+	+/+/+	+/+/+	-/+/+	+/+/+	+/+/+	+/-/+	+/+/+	-/+/+	+/+/+	-/+/+	+/+/+	-/+/+	+/+/+	+/+/+	+/+/+	-/+/+	+/+/+
PM1 OD600 growth on D-Mannose	+/+/+	+/+/+	+/+/+	+/+/+	+/+/+	+/-/-	+/+/+	+/+/+	+/+/+	+/+/+	+/+/+	+/+/+	+/+/+	+/+/+	+/+/+	+/+/+	+/+/+	+/+/+	+/+/+	+/-/-	+/-/+	+/+/+	+/+/+	+/+/+	+/+/+	+/+/+	+/+/+	+/+/+	+/+/+	+/+/+	+/+/+	+/+/+	+/+/+	+/+/+	+/+/+	+/+/+	+/+/+	+/+/+	+/+/+	+/+/+	+/+/+	+/+/+	+/+/+	+/+/+	+/+/+	+/+/+	+/+/+	+/+/+	+/+/+
PM3 OD600 growth on L-Lysine	+/-/-	-/-/-	-/-/-	-/-/-	+/-/-	+/-/-	+/-/-	+/-/-	+/-/-	-/-/-	+/-/-	+/-/-	+/-/-	+/-/-	-/-/-	-/-/-	-/-/-	+/-/-	-/-/-	+/-/-	-/-/-	+/-/-	-/-/-	+/-/-	-/-/-	+/-/-	-/-/-	-/-/-	+/-/-	-/-/-	-/-/-	-/-/-	+/-/-	+/-/-	-/-/-	+/-/-	-/-/-	-/-/-	+/-/-	-/-/-	+/-/-	-/-/-	+/-/-	-/-/-	+/-/-	+/-/-	+/-/-	-/-/-	+/-/-
PM1 OD600 growth on Thymidine	+/-/-	+/-/-	+/-/-	+/-/-	+/-/-	+/-/-	+/-/-	+/-/-	+/-/-	+/-/-	+/-/-	+/-/-	+/-/-	+/-/-	+/-/-	+/-/-	+/-/-	+/-/-	+/-/-	+/-/-	+/-/-	+/-/-	+/-/-	+/-/-	+/-/-	+/-/-	+/-/-	+/-/-	+/-/-	+/-/-	+/-/-	+/-/-	+/-/-	+/-/-	+/-/-	+/-/-	+/-/-	+/-/-	+/-/-	+/-/-	+/-/-	+/-/-	+/-/-	+/-/-	+/-/-	+/-/-	+/-/-	+/-/-	+/-/-
PM1 OD600 growth on L-Glutamic Acid	-/+/+	-/+/+	-/+/+	+/+/+	+/+/+	-/-/-	-/+/+	+/+/+	-/+/+	-/+/+	-/+/+	-/+/+	+/+/+	-/+/+	-/+/+	-/+/+	+/+/+	+/+/+	-/+/+	+/-/-	-/-/-	+/+/+	-/+/+	-/+/+	-/+/+	+/+/+	-/+/+	-/+/+	-/+/+	+/+/+	+/+/+	-/+/+	-/+/+	-/+/+	-/+/+	-/+/+	-/+/+	-/+/+	-/+/+	-/+/+	-/+/+	-/+/+	-/+/+	-/+/+	-/+/+	-/+/+	-/+/+	+/+/+	-/+/+
PM1 OD600 growth on D-Alanine	+/+/+	+/+/+	+/+/+	+/+/+	+/+/+	+/-/-	+/+/+	+/+/+	+/+/+	+/+/+	+/+/+	+/+/+	+/+/+	+/+/+	+/+/+	+/+/+	+/+/+	+/+/+	+/+/+	+/-/-	+/-/-	+/+/+	+/+/+	+/+/+	+/+/+	+/+/+	+/+/+	+/+/+	+/+/+	+/+/+	+/+/+	+/+/+	+/+/+	+/+/+	+/+/+	+/+/+	+/+/+	+/+/+	+/+/+	+/+/+	+/+/+	+/+/+	+/+/+	+/+/+	+/+/+	+/+/+	+/+/+	+/+/+	+/+/+
PM3 OD600 growth on Nitrate	-/-/-	-/-/-	-/-/-	-/-/-	-/-/-	-/-/-	-/-/-	-/-/-	-/-/-	-/-/-	-/-/-	-/-/-	-/-/-	-/-/-	-/-/-	-/-/-	-/-/-	-/-/-	-/-/-	-/-/-	-/-/-	-/-/-	-/-/-	-/-/-	-/-/-	-/-/-	-/-/-	-/-/-	-/-/-	-/-/-	-/-/-	-/-/-	-/-/-	-/-/-	-/-/-	-/-/-	-/-/-	-/-/-	-/-/-	-/-/-	-/-/-	-/-/-	-/-/-	-/-/-	-/-/-	-/-/-	-/-/-	-/-/-	-/-/-
PM3 OD600 growth on Adenosine	+/+/+	-/+/+	+/+/+	+/+/+	+/+/+	+/-/-	+/+/+	+/+/+	+/+/+	+/+/+	+/+/+	+/+/+	+/+/+	+/+/+	+/+/+	+/+/+	+/+/+	+/+/+	+/+/+	+/-/-	+/+/+	+/+/+	+/+/+	+/+/+	+/+/+	+/+/+	+/-/-	+/+/+	+/+/+	+/+/+	+/+/+	+/+/+	+/+/+	+/+/+	+/+/+	+/+/+	+/+/+	+/+/+	+/+/+	+/+/+	+/+/+	+/+/+	+/+/+	+/+/+	+/+/+	+/+/+	+/+/+	+/+/+	+/+/+
PM1 OD600 growth on L-Rhamnose	+/+/+	+/+/+	+/+/+	+/+/+	+/+/+	+/-/-	+/-/-	+/-/-	-/-/-	+/-/-	+/-/-	+/+/+	+/+/+	+/+/+	+/+/+	+/+/+	+/+/+	+/+/+	+/+/+	+/-/-	+/+/+	+/+/+	+/+/+	+/+/+	+/+/+	+/+/+	+/+/+	+/+/+	+/+/+	+/+/+	+/+/+	+/+/+	+/+/+	+/+/+	+/+/+	+/+/+	+/+/+	+/+/+	+/+/+	+/+/+	+/+/+	+/+/+	+/+/+	+/+/+	+/+/+	+/+/+	+/+/+	+/+/+	+/+/+
PM1 OD600 growth on a-D-Lactose	+/+/+	+/+/+	+/+/+	+/+/+	+/+/+	+/-/-	+/+/+	+/+/+	+/+/+	+/+/+	+/+/+	+/+/+	+/+/+	+/+/+	+/+/+	+/+/+	+/+/+	+/+/+	+/+/+	+/-/-	+/+/+	+/+/+	+/+/+	+/+/+	+/+/+	+/+/+	+/+/+	+/+/+	+/+/+	+/+/+	+/+/+	+/+/+	+/+/+	+/+/+	+/+/+	+/+/+	+/+/+	+/+/+	+/+/+	+/+/+	+/+/+	+/+/+	+/+/+	+/+/+	+/+/+	+/+/+	+/+/+	+/+/+	+/+/+
PM3 OD600 growth on L-Tyrosine	-/-/-	-/-/-	-/-/-	+/-/-	-/-/-	-/-/-	-/-/-	-/-/-	-/-/-	-/-/-	-/-/-	+/-/-	-/-/-	-/-/-	-/-/-	-/-/-	-/-/-	-/-/-	-/-/-	-/-/-	-/-/-	-/-/-	+/-/-	-/-/-	-/-/-	+/-/-	-/-/-	-/-/-	-/-/-	-/-/-	-/-/-	-/-/-	-/-/-	-/-/-	-/-/-	-/-/-	-/-/-	-/-/-	+/-/-	-/-/-	-/-/-	+/-/-	-/-/-	-/-/-	+/-/-	-/-/-	-/-/-	-/-/-	-/-/-
PM1 OD600 growth on D-Galacturonic Acid	+/+/+	+/+/+	+/+/+	+/+/+	+/+/+	+/-/-	+/+/+	+/+/+	+/+/+	+/+/+	+/+/+	+/+/+	+/+/+	+/+/+	+/+/+	+/+/+	+/+/+	+/+/+	+/+/+	+/-/-	+/-/-	+/+/+	+/+/+	+/+/+	+/+/+	+/+/+	+/+/+	+/+/+	+/+/+	+/+/+	+/+/+	+/+/+	+/+/+	+/+/+	+/+/+	+/+/+	+/+/+	+/+/+	+/+/+	+/+/+	+/+/+	+/+/+	+/+/+	+/+/+	+/+/+	+/+/+	+/+/+	+/+/+	+/+/+
PM2 OD600 growth on L-Histidine	+/-/-	-/-/-	+/-/-	+/-/-	-/-/-	-/-/-	-/-/-	+/-/-	-/-/-	-/-/-	+/-/-	-/-/-	-/-/-	-/-/-	-/-/-	-/-/-	-/-/-	+/-/-	-/-/-	-/-/-	+/-/-	+/-/-	-/-/-	-/-/-	-/-/-	-/-/-	-/-/-	-/-/-	-/-/-	-/-/-	-/-/-	-/-/-	-/-/-	+/-/-	+/-/-	+/-/-	+/-/-	-/-/-	-/-/-	-/-/-	-/-/-	-/-/-	-/-/-	-/-/-	-/-/-	-/-/-	-/-/-	-/-/-	+/-/-
PM3 OD600 growth on Guanosine	+/+/+	+/+/+	-/+/+	+/+/+	-/+/+	+/-/-	-/+/+	+/+/+	+/+/+	+/+/+	-/+/+	+/+/+	-/+/+	+/+/+	+/+/+	+/+/+	+/+/+	-/+/+	+/+/+	-/-/-	+/+/+	+/+/+	+/+/+	+/+/+	-/+/+	+/+/+	-/-/-	-/+/+	-/+/+	-/+/+	-/+/+	-/+/+	+/+/+	+/+/+	-/+/+	+/+/+	-/+/+	-/+/+	+/+/+	-/+/+	+/+/+	-/+/+	+/+/+	+/+/+	+/+/+	+/+/+	+/+/+	-/+/+	+/+/+
PM2 OD600 growth on Putrescine	-/+/+	-/+/+	-/+/+	-/+/+	+/+/+	+/-/-	-/+/+	+/+/+	+/+/+	-/+/+	+/+/+	+/+/+	+/+/+	-/+/+	-/+/+	+/+/+	-/-/-	+/+/+	-/+/+	-/-/-	-/-/-	-/+/+	-/+/+	+/+/+	+/+/+	+/+/+	+/+/+	+/+/+	-/+/+	-/+/+	+/+/+	-/+/+	-/+/+	-/+/+	-/+/+	+/+/+	-/+/+	-/+/+	-/+/+	-/+/+	-/+/+	-/+/+	-/+/+	-/+/+	+/+/+	-/+/+	-/+/+	-/+/+	-/+/+
PM1 OD600 growth on D-Galactose	+/+/+	+/+/+	+/+/+	+/+/+	+/+/+	+/-/-	+/+/+	+/+/+	+/+/+	+/+/+	+/+/+	+/+/+	+/+/+	+/+/+	+/+/+	+/+/+	+/+/+	+/+/+	+/+/+	+/-/-	+/+/+	+/+/+	+/+/+	+/+/+	+/+/+	+/+/+	+/+/+	+/+/+	+/+/+	+/+/+	+/+/+	+/+/+	+/+/+	+/+/+	+/+/+	+/+/+	+/+/+	+/+/+	+/+/+	+/+/+	+/+/+	+/+/+	+/+/+	+/+/+	+/+/+	+/+/+	+/+/+	+/+/+	+/+/+
PM1 OD600 growth on N-Acetyl-D-Glucosamine	+/+/-	+/+/-	+/+/-	+/+/-	+/+/-	+/-/-	+/+/-	+/+/-	+/+/-	+/+/-	+/+/-	+/+/-	+/+/-	+/+/-	+/+/-	+/+/-	+/+/-	+/+/-	+/+/-	+/-/-	+/+/-	+/+/-	+/+/-	+/+/-	+/+/-	+/+/-	+/+/-	+/+/-	+/+/-	+/+/-	+/+/-	+/+/-	+/+/-	+/+/-	+/+/-	+/+/-	+/+/-	+/+/-	+/+/-	+/+/-	+/+/-	+/+/-	+/+/-	+/+/-	+/+/-	+/+/-	+/+/-	+/+/-	+/+/-
PM2 OD600 growth on Butyric Acid	-/-/-	-/-/-	-/-/-	-/-/-	-/-/-	-/-/-	-/-/-	-/-/-	-/-/-	-/-/-	-/-/-	-/-/-	-/-/-	-/-/-	-/-/-	-/-/-	-/-/-	-/-/-	-/-/-	-/-/-	-/-/-	-/-/-	-/-/-	-/-/-	-/-/-	-/-/-	-/-/-	-/-/-	-/-/-	-/-/-	-/-/-	-/-/-	-/-/-	-/-/-	-/-/-	-/-/-	-/-/-	-/-/-	-/-/-	-/-/-	-/-/-	-/-/-	-/-/-	-/-/-	-/-/-	-/-/-	-/-/-	-/-/-	-/-/-
PM1 OD600 growth on D-Sorbitol	+/+/-	+/+/-	+/+/-	+/+/-	+/+/-	+/-/-	+/+/-	+/+/-	+/+/-	+/+/-	+/+/-	+/+/-	+/+/-	+/+/-	+/+/-	+/+/-	+/+/-	+/+/-	+/+/-	+/-/-	+/+/-	+/+/-	+/+/-	+/+/-	+/+/-	+/+/-	+/+/-	+/+/-	+/+/-	+/+/-	+/+/-	+/+/-	+/+/-	+/+/-	+/+/-	+/+/-	+/+/-	+/+/-	+/+/-	+/+/-	+/+/-	+/+/-	+/+/-	+/+/-	+/+/-	+/+/-	+/+/-	+/+/-	+/+/-
PM3 OD600 growth on L-Proline	+/+/+	-/+/+	+/+/+	-/+/+	+/+/+	+/-/-	+/+/+	+/+/+	+/+/+	+/+/+	+/+/+	+/+/+	+/+/+	+/+/+	+/+/+	+/+/+	+/-/-	+/+/+	+/+/+	+/-/-	+/-/-	+/+/+	+/+/+	+/+/+	+/+/+	+/+/+	+/+/+	+/+/+	+/+/+	+/+/+	+/+/+	+/+/+	+/+/+	+/+/+	-/+/+	+/+/+	+/+/+	+/+/+	+/+/+	+/+/+	+/+/+	+/+/+	+/+/+	+/+/+	+/+/+	+/+/+	+/+/+	+/+/+	+/+/+
PM3 OD600 growth on L-Glutamine	+/+/+	+/+/+	+/+/+	-/+/+	+/+/+	+/-/-	+/+/+	+/+/+	+/+/+	+/+/+	+/+/+	+/+/+	+/+/+	+/+/+	+/+/+	+/+/+	+/-/-	+/+/+	+/+/+	+/-/-	+/-/-	+/+/+	+/+/+	+/+/+	+/+/+	+/+/+	+/+/+	+/+/+	+/+/+	+/+/+	+/+/+	+/+/+	+/+/+	+/+/+	+/+/+	+/+/+	+/+/+	+/+/+	+/+/+	+/+/+	+/+/+	+/+/+	+/+/+	+/+/+	+/+/+	+/+/+	+/+/+	+/+/+	+/+/+
PM3 OD600 growth on Uracil	-/-/-	-/-/-	-/-/-	-/-/-	-/-/-	-/-/-	-/-/-	-/-/-	-/-/-	-/-/-	-/-/-	-/-/-	-/-/-	-/-/-	-/-/-	-/-/-	-/-/-	-/-/-	-/-/-	-/-/-	-/-/-	-/-/-	-/-/-	-/-/-	-/-/-	-/-/-	-/-/-	-/-/-	-/-/-	-/-/-	-/-/-	-/-/-	-/-/-	-/-/-	-/-/-	-/-/-	-/-/-	-/-/-	-/-/-	-/-/-	-/-/-	-/-/-	-/-/-	-/-/-	-/-/-	-/-/-	-/-/-	-/-/-	-/-/-
PM3 OD600 growth on L-Arginine	+/+/+	-/+/+	+/+/+	-/+/+	+/+/+	+/+/+	+/+/+	+/+/+	+/+/+	+/+/+	+/+/+	+/+/+	+/+/+	+/+/+	+/+/+	+/+/+	-/-/-	+/+/+	+/+/+	+/-/-	+/-/-	+/+/+	-/+/+	+/+/+	-/+/+	+/+/+	-/+/+	+/+/+	+/+/+	-/+/+	+/+/+	-/+/+	+/+/+	+/+/+	-/+/+	+/+/+	+/+/+	+/+/+	+/+/+	+/+/+	+/+/+	+/+/+	+/+/+	+/+/+	+/+/+	+/+/+	+/+/+	+/+/+	+/+/+
PM1 OD600 growth on Pyruvic Acid	+/+/+	+/+/+	+/+/+	+/+/+	+/+/+	+/-/-	+/+/+	+/+/+	+/+/+	+/+/+	+/+/+	+/+/+	+/+/+	+/+/+	+/+/+	+/+/+	+/+/+	+/+/+	+/+/+	+/-/-	+/-/-	+/+/+	+/+/+	+/+/+	+/+/+	+/+/+	+/+/+	+/+/+	+/+/+	+/+/+	+/+/+	+/+/+	+/+/+	+/+/+	+/+/+	+/+/+	+/+/+	+/+/+	+/+/+	+/+/+	+/+/+	+/+/+	+/+/+	+/+/+	+/+/+	+/+/+	+/+/+	+/+/+	+/+/+
PM2 OD600 growth on L-Valine	-/-/-	-/-/-	-/-/-	-/-/-	-/-/-	-/-/-	-/-/-	-/-/-	-/-/-	-/-/-	-/-/-	-/-/-	-/-/-	-/-/-	-/-/-	-/-/-	-/-/-	-/-/-	-/-/-	-/-/-	-/-/-	-/-/-	-/-/-	-/-/-	-/-/-	-/-/-	-/-/-	-/-/-	-/-/-	-/-/-	-/-/-	-/-/-	-/-/-	-/-/-	-/-/-	-/-/-	-/-/-	-/-/-	-/-/-	-/-/-	-/-/-	-/-/-	-/-/-	-/-/-	-/-/-	-/-/-	-/-/-	-/-/-	-/-/-
PM1 OD600 growth on D-Glucuronic Acid	+/+/+	+/+/+	+/+/+	+/+/+	+/+/+	+/-/-	+/+/+	+/+/+	+/+/+	+/+/+	+/+/+	+/+/+	+/+/+	+/+/+	+/+/+	+/+/+	+/+/+	+/+/+	+/+/+	+/-/-	+/-/-	+/+/+	+/+/+	+/+/+	+/+/+	+/+/+	+/+/+	+/+/+	+/+/+	+/+/+	+/+/+	+/+/+	+/+/+	+/+/+	+/+/+	+/+/+	+/+/+	+/+/+	+/+/+	+/+/+	+/+/+	+/+/+	+/+/+	+/+/+	+/+/+	+/+/+	+/+/+	+/+/+	+/+/+
PM3 OD600 growth on D-Glucosamine	+/+/+	+/+/+	+/+/+	-/+/+	+/+/+	+/-/-	+/+/+	+/+/+	+/+/+	+/+/+	+/+/+	+/+/+	+/+/+	+/+/+	+/+/+	+/+/+	+/+/+	+/+/+	+/+/+	+/-/-	+/+/+	+/+/+	+/+/+	+/+/+	+/+/+	+/+/+	+/-/-	+/+/+	+/+/+	+/+/+	+/+/+	+/+/+	+/+/+	+/+/+	+/+/+	+/+/+	+/+/+	+/+/+	+/+/+	+/+/+	+/+/+	+/+/+	+/+/+	+/+/+	+/+/+	+/+/+	+/+/+	+/+/+	+/+/+
PM3 OD600 growth on Gly-Asn	+/+/+	+/+/+	+/+/+	-/+/+	+/+/+	+/-/-	+/+/+	+/+/+	+/+/+	+/+/+	+/+/+	+/+/+	+/+/+	+/+/+	+/+/+	+/+/+	+/+/-	+/+/+	+/+/+	+/-/-	+/-/-	+/+/+	+/+/+	+/+/+	+/+/+	+/+/+	+/+/+	+/+/+	+/+/+	+/+/+	+/+/+	+/+/+	+/+/+	+/+/+	+/+/+	+/+/+	+/+/+	+/+/+	+/+/+	+/+/+	+/+/+	+/+/+	+/+/+	+/+/+	+/+/+	+/+/+	+/+/+	+/+/+	+/+/+
PM3 OD600 growth on L-Cysteine	+/+/+	+/-/-	+/+/+	-/+/+	+/+/+	+/-/-	+/+/+	+/+/+	+/+/+	+/+/+	+/+/+	+/+/+	+/+/+	+/+/+	+/+/+	+/+/+	+/-/-	+/+/+	+/+/+	+/-/-	+/-/-	+/+/+	+/+/+	+/+/+	+/+/+	+/+/+	+/-/-	+/+/+	+/+/+	+/+/+	+/+/+	+/+/+	+/+/+	+/+/+	-/+/+	+/+/+	+/+/+	+/+/+	+/+/+	+/+/+	+/+/+	+/+/+	+/+/+	+/+/+	+/+/+	+/+/+	+/+/+	+/+/+	+/+/+
PM3 OD600 growth on L-Valine	-/-/-	-/-/-	-/-/-	-/-/-	-/-/-	-/-/-	-/-/-	-/-/-	-/-/-	-/-/-	-/-/-	-/-/-	-/-/-	-/-/-	-/-/-	-/-/-	-/-/-	-/-/-	-/-/-	-/-/-	-/-/-	-/-/-	-/-/-	-/-/-	-/-/-	-/-/-	-/-/-	-/-/-	-/-/-	-/-/-	+/-/-	+/-/-	-/-/-	-/-/-	-/-/-	-/-/-	-/-/-	-/-/-	-/-/-	-/-/-	-/-/-	-/-/-	-/-/-	-/-/-	-/-/-	-/-/-	-/-/-	-/-/-	-/-/-
PM1 OD600 growth on a-D-Glucose	+/+/+	+/+/+	+/+/+	+/+/+	+/+/+	+/-/-	+/+/+	+/+/+	+/+/+	+/+/+	+/+/+	+/+/+	+/+/+	+/+/+	+/+/+	+/+/+	+/+/+	+/+/+	+/+/+	+/-/-	+/+/+	+/+/+	+/+/+	+/+/+	+/+/+	+/+/+	+/+/+	+/+/+	+/+/+	+/+/+	+/+/+	+/+/+	+/+/+	+/+/+	+/+/+	+/+/+	+/+/+	+/+/+	+/+/+	+/+/+	+/+/+	+/+/+	+/+/+	+/+/+	+/+/+	+/+/+	+/+/+	+/+/+	+/+/+
PM3 OD600 growth on Ala-Thr	+/+/+	+/+/+	+/+/+	-/+/+	+/+/+	+/-/-	+/+/+	+/+/+	+/+/+	+/+/+	+/+/+	+/+/+	+/+/+	+/+/+	+/+/+	+/+/+	+/+/+	+/+/+	+/+/+	+/-/-	+/-/-	+/+/+	+/+/+	+/+/+	+/+/+	+/+/+	+/+/+	+/+/+	+/+/+	+/+/+	+/+/+	+/+/+	+/+/+	+/+/+	+/+/+	+/+/+	+/+/+	+/+/+	+/+/+	+/+/+	+/+/+	+/+/+	+/+/+	+/+/+	+/+/+	+/+/+	+/+/+	+/+/+	+/+/+
PM1 OD600 growth on Succinic Acid	+/+/+	+/+/+	+/+/+	+/+/+	+/+/+	+/-/-	+/+/+	+/+/+	+/+/+	+/+/+	+/+/+	+/+/+	+/+/+	+/+/+	+/+/+	+/+/+	+/-/-	+/+/+	+/+/+	+/-/-	+/-/-	+/+/+	+/+/+	+/+/+	+/+/+	+/+/+	+/+/+	+/+/+	+/+/+	+/+/+	+/+/+	+/+/+	+/+/+	+/+/+	+/+/+	+/+/+	+/+/+	+/+/+	+/+/+	+/+/+	+/+/+	+/+/+	+/+/+	+/+/+	+/+/+	+/+/+	+/+/+	+/+/+	+/+/+
PM1 OD600 growth on L-Proline	+/+/+	+/+/+	+/+/+	-/+/+	+/+/+	+/-/-	+/+/+	+/+/+	+/+/+	+/+/+	+/+/+	+/+/+	+/+/+	+/+/+	+/+/+	+/+/+	+/-/-	+/+/+	+/+/+	+/-/-	+/-/-	+/+/+	+/+/+	+/+/+	+/+/+	+/+/+	+/+/+	+/+/+	+/+/+	+/+/+	+/+/+	+/+/+	+/+/+	+/+/+	+/+/+	+/+/+	+/+/+	+/+/+	+/+/+	+/+/+	+/+/+	+/+/+	+/+/+	-/+/+	+/+/+	+/+/+	+/+/+	+/+/+	+/+/+
PM3 OD600 growth on Adenine	+/+/+	-/+/+	-/+/+	-/+/+	-/+/+	+/-/-	-/+/+	+/+/+	-/+/+	-/+/+	+/+/+	+/+/+	-/+/+	+/+/+	-/+/+	+/+/+	-/-/-	-/+/+	+/+/+	-/-/-	+/-/-	+/+/+	+/+/+	+/+/+	-/+/+	+/+/+	-/-/-	-/+/+	-/+/+	-/+/+	-/+/+	-/+/+	+/+/+	+/+/+	+/+/+	-/+/+	-/+/+	+/+/+	-/+/+	-/+/+	-/+/+	+/+/+	+/+/+	-/+/+	+/+/+	-/+/+	+/+/+	-/+/+	+/+/+
PM1 OD600 growth on D-Mannitol	+/+/+	+/+/+	+/+/+	+/+/+	+/+/+	+/-/-	+/+/+	+/+/+	+/+/+	+/+/+	+/+/+	+/+/+	+/+/+	+/+/+	+/+/+	+/+/+	+/+/+	+/+/+	+/+/+	+/-/-	+/+/+	+/+/+	+/+/+	+/+/+	+/+/+	+/+/+	+/+/+	+/+/+	+/+/+	+/+/+	+/+/+	+/+/+	+/+/+	+/+/+	+/+/+	+/+/+	+/+/+	+/+/+	+/+/+	+/+/+	+/+/+	+/+/+	+/+/+	+/+/+	+/+/+	+/+/+	+/+/+	+/+/+	+/+/+
PM3 OD600 growth on D-Alanine	+/+/+	+/+/+	+/+/+	-/+/+	+/+/+	+/-/-	+/+/+	+/+/+	+/+/+	+/+/+	+/+/+	+/+/+	+/+/+	+/+/+	+/+/+	+/+/+	+/+/+	+/+/+	+/+/+	+/-/-	+/-/-	+/+/+	+/+/+	+/+/+	+/+/+	+/+/+	+/+/+	+/+/+	+/+/+	+/+/+	+/+/+	+/+/+	+/+/+	+/+/+	+/+/+	+/+/+	+/+/+	+/+/+	+/+/+	+/+/+	+/+/+	+/+/+	+/+/+	+/+/+	+/+/+	+/+/+	+/+/+	+/+/+	+/+/+
PM1 OD600 growth on Maltose	+/+/+	+/+/+	+/+/+	+/+/+	+/+/+	+/-/-	+/+/+	+/+/+	+/+/+	+/+/+	+/+/+	+/+/+	+/+/+	+/+/+	+/+/+	+/+/+	+/+/+	+/+/+	+/+/+	+/-/-	+/+/+	+/+/+	+/+/+	+/+/+	+/+/+	+/+/+	+/+/+	+/+/+	+/+/+	+/+/+	+/+/+	+/+/+	+/+/+	+/+/+	+/+/+	+/+/+	+/+/+	+/+/+	+/+/+	+/+/+	+/+/+	+/+/+	+/+/+	+/+/+	+/+/+	+/+/+	+/+/+	+/+/+	+/+/+
PM1 OD600 growth on Citric Acid	-/-/-	-/-/-	-/-/-	-/-/-	-/-/-	-/-/-	-/-/-	+/-/-	-/-/-	-/-/-	-/-/-	-/-/-	+/-/-	-/-/-	-/-/-	-/-/-	-/-/-	-/-/-	-/-/-	-/-/-	-/-/-	+/-/-	+/-/-	-/-/-	-/-/-	-/-/-	-/-/-	-/-/-	+/-/-	-/-/-	-/-/-	-/-/-	-/-/-	-/-/-	-/-/-	-/-/-	-/-/-	-/-/-	-/-/-	-/-/-	-/-/-	-/-/-	-/-/-	-/-/-	-/-/-	-/-/-	-/-/-	-/-/-	-/-/-
PM3 OD600 growth on L-Tryptophan	+/+/+	-/-/-	-/+/+	-/+/+	+/+/+	+/-/-	+/+/+	+/+/+	+/+/+	+/+/+	+/+/+	+/+/+	+/+/+	+/+/+	-/+/+	-/+/+	-/+/+	+/+/+	+/+/+	+/-/-	-/-/-	+/+/+	+/+/+	-/+/+	-/+/+	+/+/+	+/-/-	-/+/+	-/+/+	-/+/+	+/+/+	-/+/+	+/+/+	+/+/+	-/+/+	+/+/+	+/+/+	+/+/+	+/+/+	-/+/+	+/+/+	+/+/+	+/+/+	-/+/+	+/+/+	+/+/+	+/+/+	-/+/+	+/+/+
PM2 OD600 growth on L-Leucine	-/-/-	-/-/-	-/-/-	-/-/-	-/-/-	-/-/-	-/-/-	-/-/-	-/-/-	+/-/-	+/-/-	-/-/-	-/-/-	-/-/-	-/-/-	-/-/-	-/-/-	-/-/-	-/-/-	-/-/-	-/-/-	-/-/-	-/-/-	-/-/-	-/-/-	-/-/-	-/-/-	-/-/-	-/-/-	-/-/-	-/-/-	-/-/-	-/-/-	-/-/-	-/-/-	-/-/-	-/-/-	-/-/-	+/-/-	-/-/-	-/-/-	-/-/-	-/-/-	-/-/-	-/-/-	-/-/-	-/-/-	-/-/-	-/-/-
PM2 OD600 growth on L-Lysine	-/-/-	-/-/-	-/-/-	-/-/-	-/-/-	-/-/-	-/-/-	+/-/-	-/-/-	-/-/-	-/-/-	-/-/-	-/-/-	-/-/-	-/-/-	-/-/-	+/-/-	+/-/-	-/-/-	-/-/-	-/-/-	-/-/-	-/-/-	-/-/-	-/-/-	+/-/-	-/-/-	-/-/-	-/-/-	-/-/-	-/-/-	-/-/-	-/-/-	-/-/-	-/-/-	+/-/-	+/-/-	-/-/-	-/-/-	-/-/-	-/-/-	-/-/-	-/-/-	-/-/-	-/-/-	-/-/-	-/-/-	-/-/-	-/-/-
PM3 OD600 growth on Urea	-/-/-	-/-/-	-/-/-	-/-/-	-/-/-	-/-/-	-/-/-	-/-/-	-/-/-	-/-/-	-/-/-	-/-/-	-/-/-	-/-/-	-/-/-	-/-/-	-/-/-	-/-/-	-/-/-	-/-/-	-/-/-	-/-/-	-/-/-	-/-/-	-/-/-	-/-/-	-/-/-	-/-/-	-/-/-	-/-/-	-/-/-	-/-/-	-/-/-	-/-/-	-/-/-	-/-/-	-/-/-	-/-/-	-/-/-	-/-/-	-/-/-	-/-/-	-/-/-	-/-/-	-/-/-	-/-/-	-/-/-	-/-/-	-/-/-
PM3 OD600 growth on Uridine	-/-/-	-/-/-	-/-/-	+/-/-	-/-/-	-/-/-	-/-/-	-/-/-	-/-/-	-/-/-	-/-/-	-/-/-	-/-/-	-/-/-	-/-/-	-/-/-	-/-/-	-/-/-	-/-/-	-/-/-	-/-/-	-/-/-	-/-/-	-/-/-	-/-/-	-/-/-	-/-/-	-/-/-	-/-/-	-/-/-	-/-/-	-/-/-	-/-/-	-/-/-	-/-/-	-/-/-	-/-/-	-/-/-	-/-/-	-/-/-	-/-/-	-/-/-	-/-/-	-/-/-	-/-/-	-/-/-	-/-/-	-/-/-	-/-/-
PM1 OD600 growth on Glycolic Acid	+/+/+	+/+/+	+/+/+	+/+/+	+/+/+	+/-/-	+/+/+	+/+/+	+/+/+	+/+/+	+/+/+	+/+/+	+/+/+	+/+/+	+/+/+	+/+/+	+/-/-	+/+/+	+/+/+	+/-/-	+/-/-	+/+/+	+/+/+	+/+/+	+/+/+	+/+/+	+/+/+	+/+/+	+/+/+	+/+/+	+/+/+	+/+/+	+/+/+	+/+/+	+/+/+	+/+/+	+/+/+	+/+/+	+/+/+	+/+/+	+/+/+	+/+/+	+/+/+	+/+/+	+/+/+	+/+/+	+/+/+	+/+/+	+/+/+
PM1 OD600 growth on Sucrose	+/-/-	-/-/-	-/-/-	-/-/-	+/-/-	-/-/-	+/-/-	+/-/-	-/-/-	+/-/-	-/-/-	+/-/-	-/-/-	-/-/-	-/-/-	-/-/-	-/-/-	+/-/-	-/-/-	+/-/-	-/-/-	+/-/-	-/-/-	-/-/-	-/-/-	-/-/-	-/-/-	-/-/-	+/-/-	+/-/-	+/-/-	-/-/-	-/-/-	-/-/-	-/-/-	-/-/-	-/-/-	-/-/-	+/-/-	-/-/-	-/-/-	+/-/-	-/-/-	-/-/-	-/-/-	-/-/-	-/-/-	+/-/-	+/-/-
PM3 OD600 growth on Inosine	-/-/-	-/-/-	-/-/-	-/-/-	-/-/-	-/-/-	-/-/-	-/-/-	-/-/-	-/-/-	-/-/-	-/-/-	-/-/-	-/-/-	-/-/-	-/-/-	-/-/-	-/-/-	-/-/-	-/-/-	-/-/-	-/-/-	-/-/-	-/-/-	-/-/-	-/-/-	-/-/-	-/-/-	-/-/-	-/-/-	-/-/-	-/-/-	-/-/-	-/-/-	-/-/-	-/-/-	-/-/-	-/-/-	-/-/-	-/-/-	-/-/-	-/-/-	-/-/-	-/-/-	-/-/-	-/-/-	-/-/-	-/-/-	-/-/-
PM3 OD600 growth on Cytidine	+/+/+	+/+/+	+/+/+	+/+/+	+/+/+	+/-/-	+/+/+	+/+/+	+/+/+	+/+/+	+/+/+	+/+/+	+/+/+	+/+/+	+/+/+	+/+/+	+/+/+	+/+/+	+/+/+	+/-/-	+/+/+	+/+/+	+/+/+	+/+/+	+/+/+	+/+/+	+/-/-	+/+/+	+/+/+	+/+/+	+/+/+	+/+/+	+/+/+	+/+/+	+/+/+	+/+/+	+/+/+	+/+/+	+/+/+	+/+/+	+/+/+	+/+/+	+/+/+	+/+/+	+/+/+	+/+/+	+/+/+	+/+/+	+/+/+
PM3 OD600 growth on L-Ornithine	+/+/+	-/+/+	+/+/+	-/+/+	+/+/+	+/+/+	+/+/+	+/+/+	+/+/+	+/+/+	+/+/+	+/+/+	+/+/+	+/+/+	+/+/+	+/+/+	-/-/-	+/+/+	+/+/+	+/-/-	+/-/-	+/+/+	+/+/+	+/+/+	-/+/+	+/+/+	-/+/+	+/+/+	+/+/+	-/+/+	-/+/+	-/+/+	+/+/+	+/+/+	-/+/+	+/+/+	+/+/+	+/+/+	+/+/+	-/+/+	+/+/+	+/+/+	+/+/+	+/+/+	+/+/+	-/+/+	+/+/+	+/+/+	+/+/+
PM2 OD600 growth on L-Ornithine	-/+/+	-/+/+	-/+/+	-/+/+	-/+/+	-/+/+	-/+/+	-/+/+	-/+/+	-/+/+	-/+/+	-/+/+	-/+/+	-/+/+	-/+/+	-/+/+	-/-/-	+/+/+	-/+/+	-/-/-	-/-/-	-/+/+	-/+/+	-/+/+	-/+/+	-/+/+	-/+/+	+/+/+	+/+/+	-/+/+	-/+/+	-/+/+	-/+/+	-/+/+	-/+/+	-/+/+	+/+/+	-/+/+	-/+/+	-/+/+	-/+/+	-/+/+	-/+/+	-/+/+	-/+/+	+/+/+	-/+/+	-/+/+	-/+/+
PM2 OD600 growth on L-Tartaric Acid	-/-/-	-/-/-	-/-/-	+/-/-	-/-/-	-/-/-	-/-/-	-/-/-	-/-/-	-/-/-	+/-/-	-/-/-	-/-/-	-/-/-	-/-/-	-/-/-	+/-/-	-/-/-	-/-/-	-/-/-	-/-/-	-/-/-	-/-/-	-/-/-	-/-/-	-/-/-	-/-/-	+/-/-	+/-/-	-/-/-	+/-/-	-/-/-	-/-/-	-/-/-	+/-/-	+/-/-	-/-/-	-/-/-	-/-/-	-/-/-	-/-/-	-/-/-	-/-/-	+/-/-	-/-/-	-/-/-	-/-/-	-/-/-	+/-/-
PM2 OD600 growth on Dihydroxy Acetone	+/+/+	+/+/+	+/+/+	-/+/+	+/+/+	+/-/-	+/+/+	+/+/+	+/+/+	+/+/+	+/+/+	+/+/+	+/+/+	+/+/+	+/+/+	-/+/+	-/+/+	+/+/+	+/+/+	+/-/-	+/+/+	+/+/+	-/+/+	+/+/+	+/+/+	+/+/+	+/+/+	+/+/+	+/+/+	-/+/+	-/+/+	-/+/+	-/+/+	+/+/+	-/+/+	+/+/+	+/+/+	+/+/+	+/+/+	+/+/+	+/+/+	-/+/+	-/+/+	+/+/+	+/+/+	+/+/+	+/+/+	-/+/+	-/+/+
PM2 OD600 growth on L-Arginine	+/+/+	+/+/+	+/+/+	-/+/+	+/+/+	-/+/+	-/+/+	+/+/+	-/+/+	+/+/+	+/+/+	-/+/+	-/+/+	-/+/+	-/+/+	+/+/+	-/-/-	+/+/+	-/+/+	-/-/-	+/-/-	-/+/+	-/+/+	-/+/+	-/+/+	-/+/+	+/+/+	-/+/+	+/+/+	-/+/+	-/+/+	-/+/+	-/+/+	-/+/+	-/+/+	+/+/+	+/+/+	-/+/+	-/+/+	-/+/+	-/+/+	-/+/+	-/+/+	-/+/+	-/+/+	-/+/+	-/+/+	-/+/+	-/+/+
PM1 OD600 growth on Maltotriose	+/+/+	+/+/+	+/+/+	+/+/+	+/+/+	+/-/-	+/+/+	+/+/+	+/+/+	+/+/+	+/+/+	+/+/+	+/+/+	+/+/+	+/+/+	+/+/+	+/+/+	+/+/+	+/+/+	+/-/-	+/+/+	+/+/+	+/+/+	+/+/+	+/+/+	+/+/+	+/+/+	+/+/+	+/+/+	+/+/+	+/+/+	+/+/+	+/+/+	+/+/+	+/+/+	+/+/+	+/+/+	+/+/+	+/+/+	+/+/+	+/+/+	+/+/+	+/+/+	+/+/+	+/+/+	+/+/+	+/+/+	+/+/+	+/+/+
PM1 OD600 growth on D-Ribose	+/+/+	+/+/+	+/+/+	+/+/+	+/+/+	+/-/-	+/+/+	+/+/+	+/+/+	+/+/+	+/+/+	+/+/+	+/+/+	+/+/+	+/+/+	+/+/+	+/+/+	+/+/+	+/+/+	+/-/-	+/+/+	+/+/+	+/+/+	+/+/+	+/+/+	+/+/+	+/+/+	+/+/+	+/+/+	+/+/+	+/+/+	+/+/+	+/+/+	+/+/+	+/+/+	+/+/+	+/+/+	+/+/+	+/+/+	+/+/+	+/+/+	+/+/+	+/+/+	+/+/+	+/+/+	+/+/+	+/+/+	+/+/+	+/+/+
PM1 OD600 growth on Adenosine	+/+/+	+/+/+	+/+/+	+/+/+	+/+/+	+/-/-	+/+/+	+/+/+	+/+/+	+/+/+	+/+/+	+/+/+	+/+/+	+/+/+	+/+/+	+/+/+	+/+/+	+/+/+	+/+/+	+/-/-	+/+/+	+/+/+	+/+/+	+/+/+	+/+/+	+/+/+	+/+/+	+/+/+	+/+/+	+/+/+	+/+/+	+/+/+	+/+/+	+/+/+	+/+/+	+/+/+	+/+/+	+/+/+	+/+/+	+/+/+	+/+/+	+/+/+	+/+/+	+/+/+	+/+/+	+/+/+	+/+/+	+/+/+	+/+/+
PM2 OD600 growth on N-Acetyl-Neuraminic Acid	+/+/-	+/+/-	+/+/-	+/+/-	+/+/-	+/-/-	+/+/-	+/+/-	+/+/-	+/+/-	+/+/-	+/+/-	+/+/-	+/+/-	+/+/-	+/+/-	+/+/-	+/+/-	+/+/-	+/-/-	+/+/-	+/+/-	+/+/-	+/+/-	+/+/-	+/+/-	+/+/-	+/+/-	+/+/-	+/+/-	+/+/-	+/+/-	+/+/-	+/+/-	+/+/-	+/+/-	+/+/-	+/+/-	+/+/-	+/+/-	+/+/-	+/+/-	+/+/-	+/+/-	+/+/-	+/+/-	+/+/-	+/+/-	+/+/-
PM3 OD600 growth on Cytosine	+/+/+	-/+/+	+/+/+	-/+/+	+/+/+	+/-/-	+/+/+	+/+/+	+/+/+	+/+/+	+/+/+	+/+/+	+/+/+	+/+/+	+/+/+	+/+/+	+/-/-	+/+/+	+/+/+	+/-/-	+/-/-	+/+/+	+/+/+	+/+/+	+/+/+	+/+/+	-/-/-	+/+/+	+/+/+	+/+/+	+/+/+	-/+/+	+/+/+	+/+/+	+/+/+	+/+/+	+/+/+	+/+/+	+/+/+	+/+/+	+/+/+	+/+/+	+/+/+	+/+/+	+/+/+	+/+/+	+/+/+	+/+/+	+/+/+
PM3 OD600 growth on N-Acetyl-D-Mannosamine	-/+/-	-/+/-	+/+/-	+/+/-	+/+/-	+/-/-	-/+/-	+/+/-	-/+/-	-/+/-	-/+/-	+/+/-	-/+/-	+/+/-	+/+/-	-/+/-	+/+/-	+/+/-	+/+/-	-/-/-	-/+/-	+/+/-	-/+/-	+/+/-	-/+/-	+/+/-	-/-/-	-/+/-	-/+/-	-/+/-	-/+/-	-/+/-	+/+/-	+/+/-	-/+/-	-/+/-	+/+/-	+/+/-	-/+/-	-/+/-	+/+/-	-/+/-	+/+/-	-/+/-	+/+/-	+/+/-	+/+/-	-/+/-	+/+/-
PM1 OD600 growth on D-Serine	+/+/+	+/+/+	+/+/+	+/+/+	+/+/+	+/-/-	+/+/+	+/+/+	+/+/+	+/+/+	+/+/+	+/+/+	+/+/+	+/+/+	+/+/+	+/+/+	+/+/+	+/+/+	+/+/+	+/-/-	+/-/-	+/+/+	+/+/+	+/+/+	+/+/+	+/+/+	+/+/+	+/+/+	+/+/+	+/+/+	+/+/+	+/+/+	+/+/+	+/+/+	+/+/+	+/+/+	+/+/+	+/+/+	+/+/+	+/+/+	+/+/+	+/+/+	+/+/+	+/+/+	+/+/+	+/+/+	+/+/+	+/+/+	+/+/+
PM3 OD600 growth on L-Leucine	-/-/-	-/-/-	-/-/-	-/-/-	-/-/-	-/-/-	-/-/-	-/-/-	-/-/-	-/-/-	-/-/-	-/-/-	-/-/-	-/-/-	-/-/-	-/-/-	-/-/-	-/-/-	-/-/-	-/-/-	-/-/-	-/-/-	-/-/-	-/-/-	-/-/-	-/-/-	-/-/-	-/-/-	-/-/-	-/-/-	-/-/-	-/-/-	-/-/-	+/-/-	-/-/-	-/-/-	-/-/-	-/-/-	-/-/-	-/-/-	-/-/-	-/-/-	-/-/-	-/-/-	-/-/-	-/-/-	-/-/-	-/-/-	-/-/-
PM3 OD600 growth on N-Acetyl-D-Glucosamine	+/+/-	+/+/-	+/+/-	+/+/-	+/+/-	+/-/-	+/+/-	+/+/-	+/+/-	+/+/-	+/+/-	+/+/-	+/+/-	+/+/-	+/+/-	+/+/-	+/+/-	+/+/-	+/+/-	+/-/-	+/+/-	+/+/-	+/+/-	+/+/-	+/+/-	+/+/-	+/-/-	+/+/-	+/+/-	+/+/-	+/+/-	+/+/-	+/+/-	+/+/-	+/+/-	+/+/-	+/+/-	+/+/-	+/+/-	+/+/-	+/+/-	+/+/-	+/+/-	+/+/-	+/+/-	+/+/-	+/+/-	+/+/-	+/+/-
PM1 OD600 growth on Formic Acid	+/-/-	+/-/-	+/-/-	+/-/-	+/-/-	+/-/-	+/-/-	+/-/-	+/-/-	+/-/-	+/-/-	+/-/-	+/-/-	+/-/-	+/-/-	+/-/-	+/-/-	+/-/-	-/-/-	+/-/-	+/-/-	+/-/-	+/-/-	+/-/-	+/-/-	+/-/-	+/-/-	+/-/-	+/-/-	+/-/-	+/-/-	+/-/-	+/-/-	+/-/-	+/-/-	+/-/-	+/-/-	+/-/-	+/-/-	+/-/-	+/-/-	+/-/-	+/-/-	+/-/-	+/-/-	+/-/-	+/-/-	+/-/-	+/-/-
PM3 OD600 growth on L-Histidine	-/-/-	-/-/-	-/-/-	-/-/-	-/-/-	-/-/-	-/-/-	-/-/-	-/-/-	-/-/-	-/-/-	-/-/-	-/-/-	-/-/-	-/-/-	-/-/-	-/-/-	-/-/-	-/-/-	-/-/-	-/-/-	-/-/-	-/-/-	-/-/-	-/-/-	-/-/-	-/-/-	-/-/-	-/-/-	-/-/-	-/-/-	-/-/-	-/-/-	-/-/-	-/-/-	-/-/-	-/-/-	-/-/-	+/-/-	-/-/-	-/-/-	-/-/-	-/-/-	-/-/-	-/-/-	-/-/-	-/-/-	-/-/-	-/-/-
PM1 OD600 growth on L-Glutamine	+/+/+	+/+/+	+/+/+	+/+/+	+/+/+	+/-/-	+/+/+	+/+/+	+/+/+	+/+/+	+/+/+	+/+/+	+/+/+	+/+/+	+/+/+	+/+/+	+/-/-	+/+/+	+/+/+	+/-/-	+/-/-	+/+/+	+/+/+	+/+/+	+/+/+	+/+/+	+/+/+	+/+/+	+/+/+	+/+/+	+/+/+	+/+/+	+/+/+	+/+/+	+/+/+	+/+/+	+/+/+	+/+/+	+/+/+	+/+/+	+/+/+	+/+/+	+/+/+	+/+/+	+/+/+	+/+/+	+/+/+	+/+/+	+/+/+
PM3 OD600 growth on L-Glutamic Acid	+/+/+	-/+/+	+/+/+	-/+/+	+/+/+	+/-/-	+/+/+	+/+/+	+/+/+	+/+/+	+/+/+	+/+/+	+/+/+	+/+/+	+/+/+	+/+/+	+/+/+	+/+/+	+/+/+	-/-/-	-/-/-	+/+/+	-/+/+	-/+/+	-/+/+	+/+/+	-/+/+	+/+/+	-/+/+	-/+/+	-/+/+	+/+/+	+/+/+	+/+/+	-/+/+	+/+/+	+/+/+	+/+/+	+/+/+	-/+/+	+/+/+	+/+/+	+/+/+	+/+/+	+/+/+	+/+/+	+/+/+	+/+/+	+/+/+
PM1 OD600 growth on L-Arabinose	+/+/+	+/+/+	+/+/+	+/+/+	+/+/+	+/-/-	+/+/+	+/+/+	+/+/+	+/+/+	+/+/+	+/+/+	+/+/+	+/+/+	+/+/+	+/+/+	+/+/+	+/+/+	+/+/+	+/-/-	+/+/+	+/+/+	+/+/+	+/+/+	+/+/+	+/+/+	+/+/+	+/+/+	+/+/+	+/+/+	+/+/+	+/+/+	+/+/+	+/+/+	+/+/+	+/+/+	+/+/+	+/+/+	+/+/+	+/+/+	+/+/+	+/+/+	+/+/+	+/+/+	+/+/+	+/+/+	+/+/+	+/+/+	+/+/+
PM3 OD600 growth on Ammonia	+/+/+	+/+/+	+/+/+	+/+/+	+/+/+	+/-/-	+/+/+	+/+/+	+/+/+	+/+/+	+/+/+	+/+/+	+/+/+	+/+/+	+/+/+	+/+/+	+/-/-	+/+/+	+/+/+	+/-/-	+/-/-	+/+/+	+/+/+	+/+/+	+/+/+	+/+/+	+/+/+	+/+/+	+/+/+	+/+/+	+/+/+	+/+/+	+/+/+	+/+/+	-/+/+	+/+/+	+/+/+	+/+/+	+/+/+	+/+/+	+/+/+	+/+/+	+/+/+	+/+/+	+/+/+	+/+/+	+/+/+	+/+/+	+/+/+
PM1 OD600 growth on D-Glucose-6-Phosphate	+/+/+	+/+/+	+/+/+	+/+/+	+/+/+	+/-/-	+/+/+	+/+/+	+/+/+	+/+/+	+/+/+	+/+/+	+/+/+	+/+/+	+/+/+	+/+/+	+/+/+	+/+/+	+/+/+	+/-/-	+/+/+	+/+/+	+/+/+	+/+/+	+/+/+	+/+/+	+/+/+	+/+/+	+/+/+	+/+/+	+/+/+	+/+/+	+/+/+	+/+/+	+/+/+	+/+/+	+/+/+	+/+/+	+/+/+	+/+/+	+/+/+	+/+/+	+/+/+	+/+/+	+/+/+	+/+/+	+/+/+	+/+/+	+/+/+
PM1 OD600 growth on Glycerol	+/+/+	+/+/+	+/+/+	+/+/+	+/+/+	+/-/-	+/+/+	+/+/+	+/+/+	+/+/+	+/+/+	+/+/+	+/+/+	+/+/+	+/+/+	+/+/+	+/+/+	+/+/+	+/+/+	+/-/-	+/+/+	+/+/+	+/+/+	+/+/+	+/+/+	+/+/+	+/+/+	+/+/+	+/+/+	+/+/+	+/+/+	+/+/+	+/+/+	+/+/+	+/+/+	+/+/+	+/+/+	+/+/+	+/+/+	+/+/+	+/+/+	+/+/+	+/+/+	+/+/+	+/+/+	+/+/+	+/+/+	+/+/+	+/+/+
PM1 OD600 growth on L-Malic Acid	+/+/+	+/+/+	+/+/+	+/+/+	+/+/+	+/-/-	+/+/+	+/+/+	+/+/+	+/+/+	+/+/+	+/+/+	+/+/+	+/+/+	+/+/+	+/+/+	+/+/-	+/+/+	+/+/+	+/-/-	+/-/-	+/+/+	+/+/+	+/+/+	+/+/+	+/+/+	+/+/+	+/+/+	+/+/+	+/+/+	+/+/+	+/+/+	+/+/+	+/+/+	+/+/+	+/+/+	+/+/+	+/+/+	+/+/+	+/+/+	+/+/+	+/+/+	+/+/+	+/+/+	+/+/+	+/+/+	+/+/+	+/+/+	+/+/+
PM2 OD600 growth on g-Amino Butyric Acid	-/+/+	-/+/+	-/+/+	+/+/+	-/+/+	-/-/-	-/+/+	-/+/+	-/+/+	-/+/+	-/+/+	-/+/+	-/+/+	-/+/+	-/+/+	-/+/+	-/-/-	-/+/+	-/+/+	-/-/-	+/-/-	-/+/+	-/+/+	-/+/+	-/+/+	-/+/+	-/+/+	-/+/+	-/+/+	-/+/+	-/+/+	-/+/+	-/+/+	-/+/+	-/+/+	+/+/+	-/+/+	-/+/+	-/+/+	-/+/+	-/+/+	-/+/+	-/+/+	-/+/+	-/+/+	-/+/+	-/+/+	-/+/+	-/+/+
PM2 OD600 growth on L-Phenylalanine	-/-/-	-/-/-	-/-/-	-/-/-	-/-/-	-/-/-	-/-/-	-/-/-	-/-/-	-/-/-	-/-/-	-/-/-	-/-/-	-/-/-	-/-/-	-/-/-	-/-/-	-/-/-	-/-/-	-/-/-	-/-/-	-/-/-	-/-/-	-/-/-	-/-/-	-/-/-	-/-/-	+/-/-	-/-/-	-/-/-	-/-/-	-/-/-	-/-/-	-/-/-	-/-/-	-/-/-	-/-/-	-/-/-	-/-/-	-/-/-	-/-/-	-/-/-	-/-/-	-/-/-	-/-/-	-/-/-	-/-/-	-/-/-	-/-/-
PM3 OD600 growth on Nitrite	+/-/-	-/-/-	-/-/-	+/-/-	-/-/-	-/-/-	-/-/-	-/-/-	-/-/-	-/-/-	-/-/-	-/-/-	-/-/-	+/-/-	-/-/-	+/-/-	-/-/-	-/-/-	-/-/-	+/-/-	+/-/-	-/-/-	-/-/-	-/-/-	-/-/-	+/-/-	-/-/-	-/-/-	-/-/-	-/-/-	-/-/-	-/-/-	+/-/-	+/-/-	-/-/-	+/-/-	-/-/-	+/-/-	+/-/-	-/-/-	-/-/-	-/-/-	-/-/-	+/-/-	+/-/-	-/-/-	-/-/-	-/-/-	-/-/-
PM1 OD600 growth on D-Melibiose	+/+/+	+/+/+	+/+/+	+/+/+	+/+/+	+/-/-	+/+/+	+/+/+	+/+/+	+/+/+	+/+/+	+/+/+	+/+/+	+/+/+	+/+/+	+/+/+	+/+/+	+/+/+	+/+/+	+/-/-	+/+/+	+/+/+	+/+/+	+/+/+	+/+/+	+/+/+	+/+/+	+/+/+	+/+/+	+/+/+	+/+/+	+/+/+	+/+/+	+/+/+	-/-/-	-/-/-	+/+/+	+/+/+	+/+/+	+/+/+	+/+/+	+/+/+	+/+/+	+/+/+	+/+/+	+/+/+	+/+/+	+/+/+	+/+/+
PM1 OD600 growth on N-Acetyl-b-D-Mannosamine	+/+/-	+/+/-	+/+/-	+/+/-	+/+/-	+/-/-	+/+/-	+/+/-	+/+/-	+/+/-	+/+/-	+/+/-	+/+/-	+/+/-	+/+/-	+/+/-	+/+/-	+/+/-	+/+/-	+/-/-	+/+/-	+/+/-	+/+/-	+/+/-	+/+/-	+/+/-	+/+/-	+/+/-	+/+/-	+/+/-	+/+/-	+/+/-	+/+/-	+/+/-	+/+/-	+/+/-	+/+/-	+/+/-	+/+/-	+/+/-	+/+/-	+/+/-	+/+/-	+/+/-	+/+/-	+/+/-	+/+/-	+/+/-	+/+/-
PM1 OD600 growth on Acetoacetic Acid	-/+/-	-/-/-	-/+/-	-/+/-	-/+/-	-/-/-	+/+/-	+/+/-	-/+/-	-/+/-	-/+/-	+/+/-	+/+/-	-/+/-	-/+/-	-/+/-	+/+/-	+/+/-	-/+/-	-/-/-	-/-/-	+/+/-	-/+/-	+/+/-	+/+/-	+/+/-	+/+/-	-/+/-	+/-/-	-/+/-	+/+/-	-/+/-	-/+/-	-/+/-	+/+/-	-/+/-	-/+/-	+/+/-	-/+/-	+/+/-	-/+/-	-/+/-	-/+/-	-/+/-	-/+/-	-/+/-	+/+/-	-/+/-	-/+/-
PM1 OD600 growth on L-Asparagine	+/+/+	+/+/+	+/+/+	+/+/+	+/+/+	+/-/-	+/+/+	+/+/+	+/+/+	+/+/+	+/+/+	+/+/+	+/+/+	+/+/+	+/+/+	+/+/+	+/-/-	+/+/+	-/+/+	+/-/-	+/-/-	+/+/+	+/+/+	-/+/+	+/+/+	+/+/+	+/+/+	+/+/+	+/+/+	+/+/+	+/+/+	+/+/+	+/+/+	+/+/+	+/+/+	+/+/+	+/+/+	+/+/+	-/+/+	-/+/+	+/+/+	+/+/+	+/+/+	+/+/+	-/+/+	+/+/+	+/+/+	+/+/+	+/+/+
PM1 OD600 growth on a-Keto-Glutaric Acid	+/+/+	+/+/+	+/+/+	+/+/+	+/+/+	+/-/-	+/+/+	+/+/+	+/+/+	+/+/+	+/+/+	+/+/+	+/+/+	+/+/+	+/+/+	+/+/+	+/+/+	+/+/+	+/+/+	+/-/-	+/-/-	+/+/+	+/+/+	+/+/+	+/+/+	+/+/+	+/+/+	+/+/+	+/+/+	+/+/+	+/+/+	+/+/+	+/+/+	+/+/+	+/+/+	+/+/+	+/+/+	+/+/+	+/+/+	+/+/+	+/+/+	+/+/+	+/+/+	+/+/+	+/+/+	+/+/+	+/+/+	+/+/+	+/+/+
[truncated: 61 more columns]
