# Supplementary material for: FlexFlux: combining metabolic flux and regulatory network analyses
Source: BMC Syst Biol. 2015 Dec 15;9:93. doi: 10.1186/s12918-015-0238-z (PMC4678642; doi:10.1186/s12918-015-0238-z)
Supplement: Additional file 5 — Constraint file used to run FlexFlux simulations of the lactose and maltose operon. (TXT 939 bytes) [file 12918_2015_238_MOESM5_ESM.txt]

obj : MAX(R_BIOMASS)

R_EX_glc_e_ -6.5 999999
R_EX_o2_e_ -15 999999
R_EX_malt_e_ -2 999999
R_EX_lcts_e_ -3 999999

R_LACZpp 0

#LACTOSE OPERON ANALYSIS
#In the case where D-glucose and lactose are available
M_glc_D_b 1.6
M_lcts_b 5.8
M_malt_b 0
#Result = 0.592258

#In the case where only D-glucose is available
#M_glc_D_b 1.6
#M_lcts_b 0
#M_malt_b 0
#Result = 0.592258

#In the case where only Lactose is available
#M_glc_D_b 0
#M_lcts_b 5.8
#M_malt_b 0
#Result = 0,541101

#D-GLUCOSE MULTI-STATE ANALYSIS WITH MALTOSE & LACTOSE OPERONS ANALYSIS
#In the case where D-glucose is absent
#M_glc_D_b 0
#M_lcts_b 5.8
#M_malt_b 2
#Result = 0,774572

#In the case where D-glucose is at low concentration (<0.6 mM)
#M_glc_D_b 0.5
#M_lcts_b 5.8
#M_malt_b 2
#Result = 0,802035

#In the case where D-glucose is at high concentration (>0.6 mM)
#M_glc_D_b 1.6
#M_lcts_b 5.8
#M_malt_b 2
#Result = 0,592258
