# Supplementary material for: FlexFlux: combining metabolic flux and regulatory network analyses
Source: BMC Syst Biol. 2015 Dec 15;9:93. doi: 10.1186/s12918-015-0238-z (PMC4678642; doi:10.1186/s12918-015-0238-z)
Supplement: Additional file 7 — Fibroblast regulatory network [ 44 ] in the SBML format. (TXT 505 kb) [file 12918_2015_238_MOESM7_ESM.txt]

<?xml version='1.0' encoding='UTF-8' standalone='no'?>
<sbml xmlns="http://www.sbml.org/sbml/level3/version1/core" qual:required="true" level="3" xmlns:qual="http://www.sbml.org/sbml/level3/version1/qual/version1" version="1">
  <model id="s_Fibroblast" name="Fibroblast" metaid="_4a8d0771_c352_46eb_9d11_c7610a72a822">
    <notes>
      <body xmlns="http://www.w3.org/1999/xhtml">
        <br/>
            <h1>Description</h1>
            <br/>
            <p>Intracellular biochemical network in a generic fibroblast cell. Published in: Helikar et. al. 2008. Emergent Decision-making in Biological Signal Transduction Networks. PNAS. Vol.105, No. 6, pp 1914 - 1918</p>
            <br/>
            <h1>Tags</h1>
            <br/>
            <p>Signal transduction, Epidermal growth factor, EGFR, G-protein coupled receptor, Integrins, fibroblast, cell growth, apoptosis</p>
            </body>
      
    </notes>
    <annotation>
      <rdf:RDF xmlns:rdf="http://www.w3.org/1999/02/22-rdf-syntax-ns#" xmlns:dcterms="http://purl.org/dc/terms/">
        <rdf:Description rdf:about="#_4a8d0771_c352_46eb_9d11_c7610a72a822">
          <dcterms:created rdf:parseType="Resource">
            <dcterms:W3CDTF>2014-10-22T09:06:51Z</dcterms:W3CDTF>
          </dcterms:created>
          <dcterms:modified rdf:parseType="Resource">
            <dcterms:W3CDTF>2014-10-22T09:06:49Z</dcterms:W3CDTF>
          </dcterms:modified>
          <dcterms:modified rdf:parseType="Resource">
            <dcterms:W3CDTF>2014-10-22T09:06:51Z</dcterms:W3CDTF>
          </dcterms:modified>
        </rdf:Description>
      </rdf:RDF>
    </annotation>
      <listOfCompartments>
      <compartment id="extracellular" constant="true" name="extracellular"/>
      <compartment id="cytosol" constant="true" name="cytosol"/>
    </listOfCompartments>
      <qual:listOfQualitativeSpecies xmlns:qual="http://www.sbml.org/sbml/level3/version1/qual/version1">
      <qual:qualitativeSpecies qual:constant="true" qual:compartment="extracellular" qual:maxLevel="1" qual:name="alpha_1213L" qual:id="s_alpha_1213L"/>
      <qual:qualitativeSpecies qual:constant="true" qual:compartment="extracellular" qual:maxLevel="1" qual:name="alpha_iL" qual:id="s_alpha_iL"/>
      <qual:qualitativeSpecies qual:constant="true" qual:compartment="extracellular" qual:maxLevel="1" qual:name="alpha_qL" qual:id="s_alpha_qL"/>
      <qual:qualitativeSpecies qual:constant="true" qual:compartment="extracellular" qual:maxLevel="1" qual:name="alpha_sL" qual:id="s_alpha_sL"/>
      <qual:qualitativeSpecies qual:constant="true" qual:compartment="extracellular" qual:maxLevel="1" qual:name="ECM" qual:id="s_ECM"/>
      <qual:qualitativeSpecies qual:constant="true" qual:compartment="extracellular" qual:maxLevel="1" qual:name="EGF" qual:id="s_EGF"/>
      <qual:qualitativeSpecies qual:constant="true" qual:compartment="extracellular" qual:maxLevel="1" qual:name="ExtPump" qual:id="s_ExtPump"/>
      <qual:qualitativeSpecies qual:constant="true" qual:compartment="extracellular" qual:maxLevel="1" qual:name="IL1_TNF" qual:id="s_IL1_TNF"/>
      <qual:qualitativeSpecies qual:constant="true" qual:compartment="extracellular" qual:maxLevel="1" qual:name="Stress" qual:id="s_Stress"/>
      <qual:qualitativeSpecies qual:constant="false" qual:compartment="cytosol" qual:maxLevel="1" qual:name="AA" qual:initialLevel="0" qual:id="s_AA"/>
      <qual:qualitativeSpecies qual:constant="false" qual:compartment="cytosol" qual:maxLevel="1" qual:name="AC" qual:initialLevel="0" qual:id="s_AC"/>
      <qual:qualitativeSpecies qual:constant="false" qual:compartment="cytosol" qual:maxLevel="1" qual:name="Actin" qual:initialLevel="0" qual:id="s_Actin"/>
      <qual:qualitativeSpecies qual:constant="false" qual:compartment="cytosol" qual:maxLevel="1" qual:name="Akt" qual:initialLevel="0" qual:id="s_Akt"/>
      <qual:qualitativeSpecies qual:constant="false" qual:compartment="cytosol" qual:maxLevel="1" qual:name="alpha_1213R" qual:initialLevel="0" qual:id="s_alpha_1213R"/>
      <qual:qualitativeSpecies qual:constant="false" qual:compartment="cytosol" qual:maxLevel="1" qual:name="alpha_iR" qual:initialLevel="0" qual:id="s_alpha_iR"/>
      <qual:qualitativeSpecies qual:constant="false" qual:compartment="cytosol" qual:maxLevel="1" qual:name="alpha_qR" qual:initialLevel="0" qual:id="s_alpha_qR"/>
      <qual:qualitativeSpecies qual:constant="false" qual:compartment="cytosol" qual:maxLevel="1" qual:name="alpha_sR" qual:initialLevel="0" qual:id="s_alpha_sR"/>
      <qual:qualitativeSpecies qual:constant="false" qual:compartment="cytosol" qual:maxLevel="1" qual:name="AND_34" qual:initialLevel="0" qual:id="s_AND_34"/>
      <qual:qualitativeSpecies qual:constant="false" qual:compartment="cytosol" qual:maxLevel="1" qual:name="ARF" qual:initialLevel="0" qual:id="s_ARF"/>
      <qual:qualitativeSpecies qual:constant="false" qual:compartment="cytosol" qual:maxLevel="1" qual:name="Arp_23" qual:initialLevel="0" qual:id="s_Arp_23"/>
      <qual:qualitativeSpecies qual:constant="false" qual:compartment="cytosol" qual:maxLevel="1" qual:name="ASK1" qual:initialLevel="0" qual:id="s_ASK1"/>
      <qual:qualitativeSpecies qual:constant="false" qual:compartment="cytosol" qual:maxLevel="1" qual:name="B_Arrestin" qual:initialLevel="0" qual:id="s_B_Arrestin"/>
      <qual:qualitativeSpecies qual:constant="false" qual:compartment="cytosol" qual:maxLevel="1" qual:name="B_Parvin" qual:initialLevel="0" qual:id="s_B_Parvin"/>
      <qual:qualitativeSpecies qual:constant="false" qual:compartment="cytosol" qual:maxLevel="1" qual:name="Ca" qual:initialLevel="0" qual:id="s_Ca"/>
      <qual:qualitativeSpecies qual:constant="false" qual:compartment="cytosol" qual:maxLevel="1" qual:name="CaM" qual:initialLevel="0" qual:id="s_CaM"/>
      <qual:qualitativeSpecies qual:constant="false" qual:compartment="cytosol" qual:maxLevel="1" qual:name="CaMK" qual:initialLevel="0" qual:id="s_CaMK"/>
      <qual:qualitativeSpecies qual:constant="false" qual:compartment="cytosol" qual:maxLevel="1" qual:name="CaMKK" qual:initialLevel="0" qual:id="s_CaMKK"/>
      <qual:qualitativeSpecies qual:constant="false" qual:compartment="cytosol" qual:maxLevel="1" qual:name="cAMP" qual:initialLevel="0" qual:id="s_cAMP"/>
      <qual:qualitativeSpecies qual:constant="false" qual:compartment="cytosol" qual:maxLevel="1" qual:name="Cas" qual:initialLevel="0" qual:id="s_Cas"/>
      <qual:qualitativeSpecies qual:constant="false" qual:compartment="cytosol" qual:maxLevel="1" qual:name="Cbp" qual:initialLevel="0" qual:id="s_Cbp"/>
      <qual:qualitativeSpecies qual:constant="false" qual:compartment="cytosol" qual:maxLevel="1" qual:name="Cdc42" qual:initialLevel="0" qual:id="s_Cdc42"/>
      <qual:qualitativeSpecies qual:constant="false" qual:compartment="cytosol" qual:maxLevel="1" qual:name="Crk" qual:initialLevel="0" qual:id="s_Crk"/>
      <qual:qualitativeSpecies qual:constant="false" qual:compartment="cytosol" qual:maxLevel="1" qual:name="Csk" qual:initialLevel="0" qual:id="s_Csk"/>
      <qual:qualitativeSpecies qual:constant="false" qual:compartment="cytosol" qual:maxLevel="1" qual:name="DAG" qual:initialLevel="0" qual:id="s_DAG"/>
      <qual:qualitativeSpecies qual:constant="false" qual:compartment="cytosol" qual:maxLevel="1" qual:name="DGK" qual:initialLevel="0" qual:id="s_DGK"/>
      <qual:qualitativeSpecies qual:constant="false" qual:compartment="cytosol" qual:maxLevel="1" qual:name="DOCK180" qual:initialLevel="0" qual:id="s_DOCK180"/>
      <qual:qualitativeSpecies qual:constant="false" qual:compartment="cytosol" qual:maxLevel="1" qual:name="EGFR" qual:initialLevel="0" qual:id="s_EGFR"/>
      <qual:qualitativeSpecies qual:constant="false" qual:compartment="cytosol" qual:maxLevel="1" qual:name="Erk" qual:initialLevel="0" qual:id="s_Erk"/>
      <qual:qualitativeSpecies qual:constant="false" qual:compartment="cytosol" qual:maxLevel="1" qual:name="Fak" qual:initialLevel="0" qual:id="s_Fak"/>
      <qual:qualitativeSpecies qual:constant="false" qual:compartment="cytosol" qual:maxLevel="1" qual:name="Ga_1213" qual:initialLevel="0" qual:id="s_Ga_1213"/>
      <qual:qualitativeSpecies qual:constant="false" qual:compartment="cytosol" qual:maxLevel="1" qual:name="Gab1" qual:initialLevel="0" qual:id="s_Gab1"/>
      <qual:qualitativeSpecies qual:constant="false" qual:compartment="cytosol" qual:maxLevel="1" qual:name="Gai" qual:initialLevel="0" qual:id="s_Gai"/>
      <qual:qualitativeSpecies qual:constant="false" qual:compartment="cytosol" qual:maxLevel="1" qual:name="Gaq" qual:initialLevel="0" qual:id="s_Gaq"/>
      <qual:qualitativeSpecies qual:constant="false" qual:compartment="cytosol" qual:maxLevel="1" qual:name="Gas" qual:initialLevel="0" qual:id="s_Gas"/>
      <qual:qualitativeSpecies qual:constant="false" qual:compartment="cytosol" qual:maxLevel="1" qual:name="Gbg_1213" qual:initialLevel="0" qual:id="s_Gbg_1213"/>
      <qual:qualitativeSpecies qual:constant="false" qual:compartment="cytosol" qual:maxLevel="1" qual:name="Gbg_i" qual:initialLevel="0" qual:id="s_Gbg_i"/>
      <qual:qualitativeSpecies qual:constant="false" qual:compartment="cytosol" qual:maxLevel="1" qual:name="Gbg_q" qual:initialLevel="0" qual:id="s_Gbg_q"/>
      <qual:qualitativeSpecies qual:constant="false" qual:compartment="cytosol" qual:maxLevel="1" qual:name="Gbg_s" qual:initialLevel="0" qual:id="s_Gbg_s"/>
      <qual:qualitativeSpecies qual:constant="false" qual:compartment="cytosol" qual:maxLevel="1" qual:name="GCK" qual:initialLevel="0" qual:id="s_GCK"/>
      <qual:qualitativeSpecies qual:constant="false" qual:compartment="cytosol" qual:maxLevel="1" qual:name="Graf" qual:initialLevel="0" qual:id="s_Graf"/>
      <qual:qualitativeSpecies qual:constant="false" qual:compartment="cytosol" qual:maxLevel="1" qual:name="Grb2" qual:initialLevel="0" qual:id="s_Grb2"/>
      <qual:qualitativeSpecies qual:constant="false" qual:compartment="cytosol" qual:maxLevel="1" qual:name="GRK" qual:initialLevel="0" qual:id="s_GRK"/>
      <qual:qualitativeSpecies qual:constant="false" qual:compartment="cytosol" qual:maxLevel="1" qual:name="IL1_TNFR" qual:initialLevel="0" qual:id="s_IL1_TNFR"/>
      <qual:qualitativeSpecies qual:constant="false" qual:compartment="cytosol" qual:maxLevel="1" qual:name="ILK" qual:initialLevel="0" qual:id="s_ILK"/>
      <qual:qualitativeSpecies qual:constant="false" qual:compartment="cytosol" qual:maxLevel="1" qual:name="Integrins" qual:initialLevel="0" qual:id="s_Integrins"/>
      <qual:qualitativeSpecies qual:constant="false" qual:compartment="cytosol" qual:maxLevel="1" qual:name="IP3" qual:initialLevel="0" qual:id="s_IP3"/>
      <qual:qualitativeSpecies qual:constant="false" qual:compartment="cytosol" qual:maxLevel="1" qual:name="IP3R1" qual:initialLevel="0" qual:id="s_IP3R1"/>
      <qual:qualitativeSpecies qual:constant="false" qual:compartment="cytosol" qual:maxLevel="1" qual:name="Mek" qual:initialLevel="0" qual:id="s_Mek"/>
      <qual:qualitativeSpecies qual:constant="false" qual:compartment="cytosol" qual:maxLevel="1" qual:name="Mekk1" qual:initialLevel="0" qual:id="s_Mekk1"/>
      <qual:qualitativeSpecies qual:constant="false" qual:compartment="cytosol" qual:maxLevel="1" qual:name="Mekk2" qual:initialLevel="0" qual:id="s_Mekk2"/>
      <qual:qualitativeSpecies qual:constant="false" qual:compartment="cytosol" qual:maxLevel="1" qual:name="Mekk3" qual:initialLevel="0" qual:id="s_Mekk3"/>
      <qual:qualitativeSpecies qual:constant="false" qual:compartment="cytosol" qual:maxLevel="1" qual:name="Mekk4" qual:initialLevel="0" qual:id="s_Mekk4"/>
      <qual:qualitativeSpecies qual:constant="false" qual:compartment="cytosol" qual:maxLevel="1" qual:name="MKK3" qual:initialLevel="0" qual:id="s_MKK3"/>
      <qual:qualitativeSpecies qual:constant="false" qual:compartment="cytosol" qual:maxLevel="1" qual:name="MKK6" qual:initialLevel="0" qual:id="s_MKK6"/>
      <qual:qualitativeSpecies qual:constant="false" qual:compartment="cytosol" qual:maxLevel="1" qual:name="MKK7" qual:initialLevel="0" qual:id="s_MKK7"/>
      <qual:qualitativeSpecies qual:constant="false" qual:compartment="cytosol" qual:maxLevel="1" qual:name="MKPs" qual:initialLevel="0" qual:id="s_MKPs"/>
      <qual:qualitativeSpecies qual:constant="false" qual:compartment="cytosol" qual:maxLevel="1" qual:name="MLCK" qual:initialLevel="0" qual:id="s_MLCK"/>
      <qual:qualitativeSpecies qual:constant="false" qual:compartment="cytosol" qual:maxLevel="1" qual:name="MLCP" qual:initialLevel="0" qual:id="s_MLCP"/>
      <qual:qualitativeSpecies qual:constant="false" qual:compartment="cytosol" qual:maxLevel="1" qual:name="MLK1" qual:initialLevel="0" qual:id="s_MLK1"/>
      <qual:qualitativeSpecies qual:constant="false" qual:compartment="cytosol" qual:maxLevel="1" qual:name="MLK2" qual:initialLevel="0" qual:id="s_MLK2"/>
      <qual:qualitativeSpecies qual:constant="false" qual:compartment="cytosol" qual:maxLevel="1" qual:name="MLK3" qual:initialLevel="0" qual:id="s_MLK3"/>
      <qual:qualitativeSpecies qual:constant="false" qual:compartment="cytosol" qual:maxLevel="1" qual:name="Myosin" qual:initialLevel="0" qual:id="s_Myosin"/>
      <qual:qualitativeSpecies qual:constant="false" qual:compartment="cytosol" qual:maxLevel="1" qual:name="Nck" qual:initialLevel="0" qual:id="s_Nck"/>
      <qual:qualitativeSpecies qual:constant="false" qual:compartment="cytosol" qual:maxLevel="1" qual:name="NIK" qual:initialLevel="0" qual:id="s_NIK"/>
      <qual:qualitativeSpecies qual:constant="false" qual:compartment="cytosol" qual:maxLevel="1" qual:name="p115RhoGEF" qual:initialLevel="0" qual:id="s_p115RhoGEF"/>
      <qual:qualitativeSpecies qual:constant="false" qual:compartment="cytosol" qual:maxLevel="1" qual:name="p120RasGAP" qual:initialLevel="0" qual:id="s_p120RasGAP"/>
      <qual:qualitativeSpecies qual:constant="false" qual:compartment="cytosol" qual:maxLevel="1" qual:name="p190RhoGAP" qual:initialLevel="0" qual:id="s_p190RhoGAP"/>
      <qual:qualitativeSpecies qual:constant="false" qual:compartment="cytosol" qual:maxLevel="1" qual:name="p38" qual:initialLevel="0" qual:id="s_p38"/>
      <qual:qualitativeSpecies qual:constant="false" qual:compartment="cytosol" qual:maxLevel="1" qual:name="p90RSK" qual:initialLevel="0" qual:id="s_p90RSK"/>
      <qual:qualitativeSpecies qual:constant="false" qual:compartment="cytosol" qual:maxLevel="1" qual:name="PA" qual:initialLevel="0" qual:id="s_PA"/>
      <qual:qualitativeSpecies qual:constant="false" qual:compartment="cytosol" qual:maxLevel="1" qual:name="PAK" qual:initialLevel="0" qual:id="s_PAK"/>
      <qual:qualitativeSpecies qual:constant="false" qual:compartment="cytosol" qual:maxLevel="1" qual:name="Palpha_1213R" qual:initialLevel="0" qual:id="s_Palpha_1213R"/>
      <qual:qualitativeSpecies qual:constant="false" qual:compartment="cytosol" qual:maxLevel="1" qual:name="Palpha_iR" qual:initialLevel="0" qual:id="s_Palpha_iR"/>
      <qual:qualitativeSpecies qual:constant="false" qual:compartment="cytosol" qual:maxLevel="1" qual:name="Palpha_qR" qual:initialLevel="0" qual:id="s_Palpha_qR"/>
      <qual:qualitativeSpecies qual:constant="false" qual:compartment="cytosol" qual:maxLevel="1" qual:name="Palpha_sR" qual:initialLevel="0" qual:id="s_Palpha_sR"/>
      <qual:qualitativeSpecies qual:constant="false" qual:compartment="cytosol" qual:maxLevel="1" qual:name="PDE4" qual:initialLevel="0" qual:id="s_PDE4"/>
      <qual:qualitativeSpecies qual:constant="false" qual:compartment="cytosol" qual:maxLevel="1" qual:name="PDK1" qual:initialLevel="0" qual:id="s_PDK1"/>
      <qual:qualitativeSpecies qual:constant="false" qual:compartment="cytosol" qual:maxLevel="1" qual:name="PI3K" qual:initialLevel="0" qual:id="s_PI3K"/>
      <qual:qualitativeSpecies qual:constant="false" qual:compartment="cytosol" qual:maxLevel="1" qual:name="PI4K" qual:initialLevel="0" qual:id="s_PI4K"/>
      <qual:qualitativeSpecies qual:constant="false" qual:compartment="cytosol" qual:maxLevel="1" qual:name="PI5K" qual:initialLevel="0" qual:id="s_PI5K"/>
      <qual:qualitativeSpecies qual:constant="false" qual:compartment="cytosol" qual:maxLevel="1" qual:name="PIP2_34" qual:initialLevel="0" qual:id="s_PIP2_34"/>
      <qual:qualitativeSpecies qual:constant="false" qual:compartment="cytosol" qual:maxLevel="1" qual:name="PIP2_45" qual:initialLevel="0" qual:id="s_PIP2_45"/>
      <qual:qualitativeSpecies qual:constant="false" qual:compartment="cytosol" qual:maxLevel="1" qual:name="PIP3_345" qual:initialLevel="0" qual:id="s_PIP3_345"/>
      <qual:qualitativeSpecies qual:constant="false" qual:compartment="cytosol" qual:maxLevel="1" qual:name="PIP_4" qual:initialLevel="0" qual:id="s_PIP_4"/>
      <qual:qualitativeSpecies qual:constant="false" qual:compartment="cytosol" qual:maxLevel="1" qual:name="Pix_Cool" qual:initialLevel="0" qual:id="s_Pix_Cool"/>
      <qual:qualitativeSpecies qual:constant="false" qual:compartment="cytosol" qual:maxLevel="1" qual:name="PKA" qual:initialLevel="0" qual:id="s_PKA"/>
      <qual:qualitativeSpecies qual:constant="false" qual:compartment="cytosol" qual:maxLevel="1" qual:name="PKC" qual:initialLevel="0" qual:id="s_PKC"/>
      <qual:qualitativeSpecies qual:constant="false" qual:compartment="cytosol" qual:maxLevel="1" qual:name="PKC_primed" qual:initialLevel="0" qual:id="s_PKC_primed"/>
      <qual:qualitativeSpecies qual:constant="false" qual:compartment="cytosol" qual:maxLevel="1" qual:name="PLA2" qual:initialLevel="0" qual:id="s_PLA2"/>
      <qual:qualitativeSpecies qual:constant="false" qual:compartment="cytosol" qual:maxLevel="1" qual:name="PLC_B" qual:initialLevel="0" qual:id="s_PLC_B"/>
      <qual:qualitativeSpecies qual:constant="false" qual:compartment="cytosol" qual:maxLevel="1" qual:name="PLC_g" qual:initialLevel="0" qual:id="s_PLC_g"/>
      <qual:qualitativeSpecies qual:constant="false" qual:compartment="cytosol" qual:maxLevel="1" qual:name="PLD" qual:initialLevel="0" qual:id="s_PLD"/>
      <qual:qualitativeSpecies qual:constant="false" qual:compartment="cytosol" qual:maxLevel="1" qual:name="PP2A" qual:initialLevel="0" qual:id="s_PP2A"/>
      <qual:qualitativeSpecies qual:constant="false" qual:compartment="cytosol" qual:maxLevel="1" qual:name="PTEN" qual:initialLevel="0" qual:id="s_PTEN"/>
      <qual:qualitativeSpecies qual:constant="false" qual:compartment="cytosol" qual:maxLevel="1" qual:name="PTP1b" qual:initialLevel="0" qual:id="s_PTP1b"/>
      <qual:qualitativeSpecies qual:constant="false" qual:compartment="cytosol" qual:maxLevel="1" qual:name="PTPa" qual:initialLevel="0" qual:id="s_PTPa"/>
      <qual:qualitativeSpecies qual:constant="false" qual:compartment="cytosol" qual:maxLevel="1" qual:name="PTPPEST" qual:initialLevel="0" qual:id="s_PTPPEST"/>
      <qual:qualitativeSpecies qual:constant="false" qual:compartment="cytosol" qual:maxLevel="1" qual:name="Rac" qual:initialLevel="0" qual:id="s_Rac"/>
      <qual:qualitativeSpecies qual:constant="false" qual:compartment="cytosol" qual:maxLevel="1" qual:name="Raf" qual:initialLevel="0" qual:id="s_Raf"/>
      <qual:qualitativeSpecies qual:constant="false" qual:compartment="cytosol" qual:maxLevel="1" qual:name="Raf_DeP" qual:initialLevel="0" qual:id="s_Raf_DeP"/>
      <qual:qualitativeSpecies qual:constant="false" qual:compartment="cytosol" qual:maxLevel="1" qual:name="Raf_Loc" qual:initialLevel="0" qual:id="s_Raf_Loc"/>
      <qual:qualitativeSpecies qual:constant="false" qual:compartment="cytosol" qual:maxLevel="1" qual:name="Raf_Rest" qual:initialLevel="0" qual:id="s_Raf_Rest"/>
      <qual:qualitativeSpecies qual:constant="false" qual:compartment="cytosol" qual:maxLevel="1" qual:name="Ral" qual:initialLevel="0" qual:id="s_Ral"/>
      <qual:qualitativeSpecies qual:constant="false" qual:compartment="cytosol" qual:maxLevel="1" qual:name="RalBP1" qual:initialLevel="0" qual:id="s_RalBP1"/>
      <qual:qualitativeSpecies qual:constant="false" qual:compartment="cytosol" qual:maxLevel="1" qual:name="RalGDS" qual:initialLevel="0" qual:id="s_RalGDS"/>
      <qual:qualitativeSpecies qual:constant="false" qual:compartment="cytosol" qual:maxLevel="1" qual:name="Rap1" qual:initialLevel="0" qual:id="s_Rap1"/>
      <qual:qualitativeSpecies qual:constant="false" qual:compartment="cytosol" qual:maxLevel="1" qual:name="Ras" qual:initialLevel="0" qual:id="s_Ras"/>
      <qual:qualitativeSpecies qual:constant="false" qual:compartment="cytosol" qual:maxLevel="1" qual:name="RasGRF_GRP" qual:initialLevel="0" qual:id="s_RasGRF_GRP"/>
      <qual:qualitativeSpecies qual:constant="false" qual:compartment="cytosol" qual:maxLevel="1" qual:name="RGS" qual:initialLevel="0" qual:id="s_RGS"/>
      <qual:qualitativeSpecies qual:constant="false" qual:compartment="cytosol" qual:maxLevel="1" qual:name="Rho" qual:initialLevel="0" qual:id="s_Rho"/>
      <qual:qualitativeSpecies qual:constant="false" qual:compartment="cytosol" qual:maxLevel="1" qual:name="RhoGDI" qual:initialLevel="0" qual:id="s_RhoGDI"/>
      <qual:qualitativeSpecies qual:constant="false" qual:compartment="cytosol" qual:maxLevel="1" qual:name="RhoK" qual:initialLevel="0" qual:id="s_RhoK"/>
      <qual:qualitativeSpecies qual:constant="false" qual:compartment="cytosol" qual:maxLevel="1" qual:name="RKIP" qual:initialLevel="0" qual:id="s_RKIP"/>
      <qual:qualitativeSpecies qual:constant="false" qual:compartment="cytosol" qual:maxLevel="1" qual:name="SAPK" qual:initialLevel="0" qual:id="s_SAPK"/>
      <qual:qualitativeSpecies qual:constant="false" qual:compartment="cytosol" qual:maxLevel="1" qual:name="Sek1" qual:initialLevel="0" qual:id="s_Sek1"/>
      <qual:qualitativeSpecies qual:constant="false" qual:compartment="cytosol" qual:maxLevel="1" qual:name="Shc" qual:initialLevel="0" qual:id="s_Shc"/>
      <qual:qualitativeSpecies qual:constant="false" qual:compartment="cytosol" qual:maxLevel="1" qual:name="SHP2" qual:initialLevel="0" qual:id="s_SHP2"/>
      <qual:qualitativeSpecies qual:constant="false" qual:compartment="cytosol" qual:maxLevel="1" qual:name="Sos" qual:initialLevel="0" qual:id="s_Sos"/>
      <qual:qualitativeSpecies qual:constant="false" qual:compartment="cytosol" qual:maxLevel="1" qual:name="Src" qual:initialLevel="0" qual:id="s_Src"/>
      <qual:qualitativeSpecies qual:constant="false" qual:compartment="cytosol" qual:maxLevel="1" qual:name="Tab_12" qual:initialLevel="0" qual:id="s_Tab_12"/>
      <qual:qualitativeSpecies qual:constant="false" qual:compartment="cytosol" qual:maxLevel="1" qual:name="TAK1" qual:initialLevel="0" qual:id="s_TAK1"/>
      <qual:qualitativeSpecies qual:constant="false" qual:compartment="cytosol" qual:maxLevel="1" qual:name="Talin" qual:initialLevel="0" qual:id="s_Talin"/>
      <qual:qualitativeSpecies qual:constant="false" qual:compartment="cytosol" qual:maxLevel="1" qual:name="TAO_12" qual:initialLevel="0" qual:id="s_TAO_12"/>
      <qual:qualitativeSpecies qual:constant="false" qual:compartment="cytosol" qual:maxLevel="1" qual:name="Tiam" qual:initialLevel="0" qual:id="s_Tiam"/>
      <qual:qualitativeSpecies qual:constant="false" qual:compartment="cytosol" qual:maxLevel="1" qual:name="Tpl2" qual:initialLevel="0" qual:id="s_Tpl2"/>
      <qual:qualitativeSpecies qual:constant="false" qual:compartment="cytosol" qual:maxLevel="1" qual:name="Trafs" qual:initialLevel="0" qual:id="s_Trafs"/>
      <qual:qualitativeSpecies qual:constant="false" qual:compartment="cytosol" qual:maxLevel="1" qual:name="Trx" qual:initialLevel="0" qual:id="s_Trx"/>
      <qual:qualitativeSpecies qual:constant="false" qual:compartment="cytosol" qual:maxLevel="1" qual:name="Vinc" qual:initialLevel="0" qual:id="s_Vinc"/>
      <qual:qualitativeSpecies qual:constant="false" qual:compartment="cytosol" qual:maxLevel="1" qual:name="WASP" qual:initialLevel="0" qual:id="s_WASP"/>
    </qual:listOfQualitativeSpecies>
    <qual:listOfTransitions xmlns:qual="http://www.sbml.org/sbml/level3/version1/qual/version1">
      <qual:transition qual:id="tr_AA">
        <qual:listOfInputs>
          <qual:input qual:thresholdLevel="1" qual:transitionEffect="none" qual:qualitativeSpecies="s_PLA2" qual:id="tr_AA_in_98"/>
        </qual:listOfInputs>
        <qual:listOfOutputs>
          <qual:output qual:transitionEffect="assignmentLevel" qual:qualitativeSpecies="s_AA"/>
        </qual:listOfOutputs>
        <qual:listOfFunctionTerms>
          <qual:defaultTerm qual:resultLevel="0">
          </qual:defaultTerm>
          <qual:functionTerm qual:resultLevel="1">
            <math xmlns="http://www.w3.org/1998/Math/MathML">            
              <apply>
                <eq/>
                <ci> s_PLA2 </ci>
                <cn type="integer"> 1 </cn>
              </apply>
            </math>
                                </qual:functionTerm>
        </qual:listOfFunctionTerms>
      </qual:transition>
      <qual:transition qual:id="tr_AC">
        <qual:listOfInputs>
          <qual:input qual:thresholdLevel="1" qual:transitionEffect="none" qual:qualitativeSpecies="s_ECM" qual:id="tr_AC_in_4"/>
          <qual:input qual:thresholdLevel="1" qual:transitionEffect="none" qual:qualitativeSpecies="s_Gas" qual:id="tr_AC_in_43"/>
          <qual:input qual:thresholdLevel="1" qual:transitionEffect="none" qual:qualitativeSpecies="s_Gbg_i" qual:id="tr_AC_in_45"/>
          <qual:input qual:thresholdLevel="1" qual:transitionEffect="none" qual:qualitativeSpecies="s_Integrins" qual:id="tr_AC_in_54"/>
        </qual:listOfInputs>
        <qual:listOfOutputs>
          <qual:output qual:transitionEffect="assignmentLevel" qual:qualitativeSpecies="s_AC"/>
        </qual:listOfOutputs>
        <qual:listOfFunctionTerms>
          <qual:defaultTerm qual:resultLevel="0">
          </qual:defaultTerm>
          <qual:functionTerm qual:resultLevel="1">
            <math xmlns="http://www.w3.org/1998/Math/MathML">            
              <apply>
                <and/>
                <apply>
                  <eq/>
                  <ci> s_Integrins </ci>
                  <cn type="integer"> 1 </cn>
                </apply>
                <apply>
                  <and/>
                  <apply>
                    <eq/>
                    <ci> s_ECM </ci>
                    <cn type="integer"> 1 </cn>
                  </apply>
                  <apply>
                    <and/>
                    <apply>
                      <eq/>
                      <ci> s_Gas </ci>
                      <cn type="integer"> 1 </cn>
                    </apply>
                    <apply>
                      <eq/>
                      <ci> s_Gbg_i </ci>
                      <cn type="integer"> 1 </cn>
                    </apply>
                  </apply>
                </apply>
              </apply>
            </math>
                                </qual:functionTerm>
        </qual:listOfFunctionTerms>
      </qual:transition>
      <qual:transition qual:id="tr_Actin">
        <qual:listOfInputs>
          <qual:input qual:thresholdLevel="1" qual:transitionEffect="none" qual:qualitativeSpecies="s_Arp_23" qual:id="tr_Actin_in_19"/>
          <qual:input qual:thresholdLevel="1" qual:transitionEffect="none" qual:qualitativeSpecies="s_Myosin" qual:id="tr_Actin_in_71"/>
        </qual:listOfInputs>
        <qual:listOfOutputs>
          <qual:output qual:transitionEffect="assignmentLevel" qual:qualitativeSpecies="s_Actin"/>
        </qual:listOfOutputs>
        <qual:listOfFunctionTerms>
          <qual:defaultTerm qual:resultLevel="0">
          </qual:defaultTerm>
          <qual:functionTerm qual:resultLevel="1">
            <math xmlns="http://www.w3.org/1998/Math/MathML">            
              <apply>
                <and/>
                <apply>
                  <eq/>
                  <ci> s_Arp_23 </ci>
                  <cn type="integer"> 1 </cn>
                </apply>
                <apply>
                  <eq/>
                  <ci> s_Myosin </ci>
                  <cn type="integer"> 1 </cn>
                </apply>
              </apply>
            </math>
                                </qual:functionTerm>
        </qual:listOfFunctionTerms>
      </qual:transition>
      <qual:transition qual:id="tr_Akt">
        <qual:listOfInputs>
          <qual:input qual:thresholdLevel="1" qual:transitionEffect="none" qual:qualitativeSpecies="s_Akt" qual:id="tr_Akt_in_12"/>
          <qual:input qual:thresholdLevel="1" qual:transitionEffect="none" qual:qualitativeSpecies="s_CaMKK" qual:id="tr_Akt_in_26"/>
          <qual:input qual:thresholdLevel="1" qual:transitionEffect="none" qual:qualitativeSpecies="s_ILK" qual:id="tr_Akt_in_53"/>
          <qual:input qual:thresholdLevel="1" qual:transitionEffect="none" qual:qualitativeSpecies="s_PDK1" qual:id="tr_Akt_in_86"/>
          <qual:input qual:thresholdLevel="1" qual:transitionEffect="none" qual:qualitativeSpecies="s_PIP2_34" qual:id="tr_Akt_in_90"/>
          <qual:input qual:thresholdLevel="1" qual:transitionEffect="none" qual:qualitativeSpecies="s_PIP3_345" qual:id="tr_Akt_in_92"/>
          <qual:input qual:thresholdLevel="1" qual:transitionEffect="none" qual:qualitativeSpecies="s_PP2A" qual:id="tr_Akt_in_102"/>
          <qual:input qual:thresholdLevel="1" qual:transitionEffect="none" qual:qualitativeSpecies="s_Src" qual:id="tr_Akt_in_128"/>
        </qual:listOfInputs>
        <qual:listOfOutputs>
          <qual:output qual:transitionEffect="assignmentLevel" qual:qualitativeSpecies="s_Akt"/>
        </qual:listOfOutputs>
        <qual:listOfFunctionTerms>
          <qual:defaultTerm qual:resultLevel="0">
          </qual:defaultTerm>
          <qual:functionTerm qual:resultLevel="1">
            <math xmlns="http://www.w3.org/1998/Math/MathML">            
              <apply>
                <or/>
                <apply>
                  <or/>
                  <apply>
                    <and/>
                    <apply>
                      <eq/>
                      <ci> s_Akt </ci>
                      <cn type="integer"> 1 </cn>
                    </apply>
                    <apply>
                      <eq/>
                      <ci> s_PP2A </ci>
                      <cn type="integer"> 0 </cn>
                    </apply>
                  </apply>
                  <apply>
                    <and/>
                    <apply>
                      <and/>
                      <apply>
                        <or/>
                        <apply>
                          <and/>
                          <apply>
                            <and/>
                            <apply>
                              <eq/>
                              <ci> s_CaMKK </ci>
                              <cn type="integer"> 1 </cn>
                            </apply>
                            <apply>
                              <eq/>
                              <ci> s_Akt </ci>
                              <cn type="integer"> 0 </cn>
                            </apply>
                          </apply>
                          <apply>
                            <eq/>
                            <ci> s_PIP2_34 </ci>
                            <cn type="integer"> 1 </cn>
                          </apply>
                        </apply>
                        <apply>
                          <eq/>
                          <ci> s_PIP3_345 </ci>
                          <cn type="integer"> 1 </cn>
                        </apply>
                      </apply>
                      <apply>
                        <eq/>
                        <ci> s_ILK </ci>
                        <cn type="integer"> 1 </cn>
                      </apply>
                    </apply>
                    <apply>
                      <eq/>
                      <ci> s_Src </ci>
                      <cn type="integer"> 1 </cn>
                    </apply>
                  </apply>
                </apply>
                <apply>
                  <and/>
                  <apply>
                    <and/>
                    <apply>
                      <or/>
                      <apply>
                        <and/>
                        <apply>
                          <and/>
                          <apply>
                            <eq/>
                            <ci> s_PDK1 </ci>
                            <cn type="integer"> 1 </cn>
                          </apply>
                          <apply>
                            <eq/>
                            <ci> s_Akt </ci>
                            <cn type="integer"> 0 </cn>
                          </apply>
                        </apply>
                        <apply>
                          <eq/>
                          <ci> s_PIP2_34 </ci>
                          <cn type="integer"> 1 </cn>
                        </apply>
                      </apply>
                      <apply>
                        <eq/>
                        <ci> s_PIP3_345 </ci>
                        <cn type="integer"> 1 </cn>
                      </apply>
                    </apply>
                    <apply>
                      <eq/>
                      <ci> s_ILK </ci>
                      <cn type="integer"> 1 </cn>
                    </apply>
                  </apply>
                  <apply>
                    <eq/>
                    <ci> s_Src </ci>
                    <cn type="integer"> 1 </cn>
                  </apply>
                </apply>
              </apply>
            </math>
                                </qual:functionTerm>
        </qual:listOfFunctionTerms>
      </qual:transition>
      <qual:transition qual:id="tr_alpha_1213R">
        <qual:listOfInputs>
          <qual:input qual:thresholdLevel="1" qual:transitionEffect="none" qual:qualitativeSpecies="s_B_Arrestin" qual:id="tr_alpha_1213R_in_21"/>
          <qual:input qual:thresholdLevel="1" qual:transitionEffect="none" qual:qualitativeSpecies="s_Palpha_1213R" qual:id="tr_alpha_1213R_in_81"/>
          <qual:input qual:thresholdLevel="1" qual:transitionEffect="none" qual:qualitativeSpecies="s_alpha_1213L" qual:id="tr_alpha_1213R_in_0"/>
          <qual:input qual:thresholdLevel="1" qual:transitionEffect="none" qual:qualitativeSpecies="s_alpha_1213R" qual:id="tr_alpha_1213R_in_13"/>
        </qual:listOfInputs>
        <qual:listOfOutputs>
          <qual:output qual:transitionEffect="assignmentLevel" qual:qualitativeSpecies="s_alpha_1213R"/>
        </qual:listOfOutputs>
        <qual:listOfFunctionTerms>
          <qual:defaultTerm qual:resultLevel="0">
          </qual:defaultTerm>
          <qual:functionTerm qual:resultLevel="1">
            <math xmlns="http://www.w3.org/1998/Math/MathML">            
              <apply>
                <or/>
                <apply>
                  <or/>
                  <apply>
                    <and/>
                    <apply>
                      <and/>
                      <apply>
                        <eq/>
                        <ci> s_Palpha_1213R </ci>
                        <cn type="integer"> 1 </cn>
                      </apply>
                      <apply>
                        <not/>
                        <apply>
                          <or/>
                          <apply>
                            <and/>
                            <apply>
                              <and/>
                              <apply>
                                <and/>
                                <apply>
                                  <eq/>
                                  <ci> s_B_Arrestin </ci>
                                  <cn type="integer"> 0 </cn>
                                </apply>
                                <apply>
                                  <eq/>
                                  <ci> s_Palpha_1213R </ci>
                                  <cn type="integer"> 0 </cn>
                                </apply>
                              </apply>
                              <apply>
                                <eq/>
                                <ci> s_alpha_1213L </ci>
                                <cn type="integer"> 0 </cn>
                              </apply>
                            </apply>
                            <apply>
                              <eq/>
                              <ci> s_alpha_1213R </ci>
                              <cn type="integer"> 0 </cn>
                            </apply>
                          </apply>
                          <apply>
                            <eq/>
                            <ci> s_Palpha_1213R </ci>
                            <cn type="integer"> 1 </cn>
                          </apply>
                        </apply>
                      </apply>
                    </apply>
                    <apply>
                      <eq/>
                      <ci> s_B_Arrestin </ci>
                      <cn type="integer"> 0 </cn>
                    </apply>
                  </apply>
                  <apply>
                    <and/>
                    <apply>
                      <eq/>
                      <ci> s_alpha_1213L </ci>
                      <cn type="integer"> 1 </cn>
                    </apply>
                    <apply>
                      <not/>
                      <apply>
                        <or/>
                        <apply>
                          <and/>
                          <apply>
                            <and/>
                            <apply>
                              <and/>
                              <apply>
                                <eq/>
                                <ci> s_B_Arrestin </ci>
                                <cn type="integer"> 0 </cn>
                              </apply>
                              <apply>
                                <eq/>
                                <ci> s_Palpha_1213R </ci>
                                <cn type="integer"> 0 </cn>
                              </apply>
                            </apply>
                            <apply>
                              <eq/>
                              <ci> s_alpha_1213L </ci>
                              <cn type="integer"> 0 </cn>
                            </apply>
                          </apply>
                          <apply>
                            <eq/>
                            <ci> s_alpha_1213R </ci>
                            <cn type="integer"> 0 </cn>
                          </apply>
                        </apply>
                        <apply>
                          <eq/>
                          <ci> s_Palpha_1213R </ci>
                          <cn type="integer"> 1 </cn>
                        </apply>
                      </apply>
                    </apply>
                  </apply>
                </apply>
                <apply>
                  <and/>
                  <apply>
                    <eq/>
                    <ci> s_alpha_1213R </ci>
                    <cn type="integer"> 1 </cn>
                  </apply>
                  <apply>
                    <not/>
                    <apply>
                      <or/>
                      <apply>
                        <and/>
                        <apply>
                          <and/>
                          <apply>
                            <and/>
                            <apply>
                              <eq/>
                              <ci> s_B_Arrestin </ci>
                              <cn type="integer"> 0 </cn>
                            </apply>
                            <apply>
                              <eq/>
                              <ci> s_Palpha_1213R </ci>
                              <cn type="integer"> 0 </cn>
                            </apply>
                          </apply>
                          <apply>
                            <eq/>
                            <ci> s_alpha_1213L </ci>
                            <cn type="integer"> 0 </cn>
                          </apply>
                        </apply>
                        <apply>
                          <eq/>
                          <ci> s_alpha_1213R </ci>
                          <cn type="integer"> 0 </cn>
                        </apply>
                      </apply>
                      <apply>
                        <eq/>
                        <ci> s_Palpha_1213R </ci>
                        <cn type="integer"> 1 </cn>
                      </apply>
                    </apply>
                  </apply>
                </apply>
              </apply>
            </math>
                                </qual:functionTerm>
        </qual:listOfFunctionTerms>
      </qual:transition>
      <qual:transition qual:id="tr_alpha_iR">
        <qual:listOfInputs>
          <qual:input qual:thresholdLevel="1" qual:transitionEffect="none" qual:qualitativeSpecies="s_B_Arrestin" qual:id="tr_alpha_iR_in_21"/>
          <qual:input qual:thresholdLevel="1" qual:transitionEffect="none" qual:qualitativeSpecies="s_Palpha_iR" qual:id="tr_alpha_iR_in_82"/>
          <qual:input qual:thresholdLevel="1" qual:transitionEffect="none" qual:qualitativeSpecies="s_alpha_iL" qual:id="tr_alpha_iR_in_1"/>
          <qual:input qual:thresholdLevel="1" qual:transitionEffect="none" qual:qualitativeSpecies="s_alpha_iR" qual:id="tr_alpha_iR_in_14"/>
        </qual:listOfInputs>
        <qual:listOfOutputs>
          <qual:output qual:transitionEffect="assignmentLevel" qual:qualitativeSpecies="s_alpha_iR"/>
        </qual:listOfOutputs>
        <qual:listOfFunctionTerms>
          <qual:defaultTerm qual:resultLevel="0">
          </qual:defaultTerm>
          <qual:functionTerm qual:resultLevel="1">
            <math xmlns="http://www.w3.org/1998/Math/MathML">            
              <apply>
                <or/>
                <apply>
                  <or/>
                  <apply>
                    <and/>
                    <apply>
                      <and/>
                      <apply>
                        <eq/>
                        <ci> s_Palpha_iR </ci>
                        <cn type="integer"> 1 </cn>
                      </apply>
                      <apply>
                        <not/>
                        <apply>
                          <or/>
                          <apply>
                            <and/>
                            <apply>
                              <and/>
                              <apply>
                                <and/>
                                <apply>
                                  <eq/>
                                  <ci> s_B_Arrestin </ci>
                                  <cn type="integer"> 0 </cn>
                                </apply>
                                <apply>
                                  <eq/>
                                  <ci> s_Palpha_iR </ci>
                                  <cn type="integer"> 0 </cn>
                                </apply>
                              </apply>
                              <apply>
                                <eq/>
                                <ci> s_alpha_iL </ci>
                                <cn type="integer"> 0 </cn>
                              </apply>
                            </apply>
                            <apply>
                              <eq/>
                              <ci> s_alpha_iR </ci>
                              <cn type="integer"> 0 </cn>
                            </apply>
                          </apply>
                          <apply>
                            <eq/>
                            <ci> s_Palpha_iR </ci>
                            <cn type="integer"> 1 </cn>
                          </apply>
                        </apply>
                      </apply>
                    </apply>
                    <apply>
                      <eq/>
                      <ci> s_B_Arrestin </ci>
                      <cn type="integer"> 0 </cn>
                    </apply>
                  </apply>
                  <apply>
                    <and/>
                    <apply>
                      <eq/>
                      <ci> s_alpha_iL </ci>
                      <cn type="integer"> 1 </cn>
                    </apply>
                    <apply>
                      <not/>
                      <apply>
                        <or/>
                        <apply>
                          <and/>
                          <apply>
                            <and/>
                            <apply>
                              <and/>
                              <apply>
                                <eq/>
                                <ci> s_B_Arrestin </ci>
                                <cn type="integer"> 0 </cn>
                              </apply>
                              <apply>
                                <eq/>
                                <ci> s_Palpha_iR </ci>
                                <cn type="integer"> 0 </cn>
                              </apply>
                            </apply>
                            <apply>
                              <eq/>
                              <ci> s_alpha_iL </ci>
                              <cn type="integer"> 0 </cn>
                            </apply>
                          </apply>
                          <apply>
                            <eq/>
                            <ci> s_alpha_iR </ci>
                            <cn type="integer"> 0 </cn>
                          </apply>
                        </apply>
                        <apply>
                          <eq/>
                          <ci> s_Palpha_iR </ci>
                          <cn type="integer"> 1 </cn>
                        </apply>
                      </apply>
                    </apply>
                  </apply>
                </apply>
                <apply>
                  <and/>
                  <apply>
                    <eq/>
                    <ci> s_alpha_iR </ci>
                    <cn type="integer"> 1 </cn>
                  </apply>
                  <apply>
                    <not/>
                    <apply>
                      <or/>
                      <apply>
                        <and/>
                        <apply>
                          <and/>
                          <apply>
                            <and/>
                            <apply>
                              <eq/>
                              <ci> s_B_Arrestin </ci>
                              <cn type="integer"> 0 </cn>
                            </apply>
                            <apply>
                              <eq/>
                              <ci> s_Palpha_iR </ci>
                              <cn type="integer"> 0 </cn>
                            </apply>
                          </apply>
                          <apply>
                            <eq/>
                            <ci> s_alpha_iL </ci>
                            <cn type="integer"> 0 </cn>
                          </apply>
                        </apply>
                        <apply>
                          <eq/>
                          <ci> s_alpha_iR </ci>
                          <cn type="integer"> 0 </cn>
                        </apply>
                      </apply>
                      <apply>
                        <eq/>
                        <ci> s_Palpha_iR </ci>
                        <cn type="integer"> 1 </cn>
                      </apply>
                    </apply>
                  </apply>
                </apply>
              </apply>
            </math>
                                </qual:functionTerm>
        </qual:listOfFunctionTerms>
      </qual:transition>
      <qual:transition qual:id="tr_alpha_qR">
        <qual:listOfInputs>
          <qual:input qual:thresholdLevel="1" qual:transitionEffect="none" qual:qualitativeSpecies="s_B_Arrestin" qual:id="tr_alpha_qR_in_21"/>
          <qual:input qual:thresholdLevel="1" qual:transitionEffect="none" qual:qualitativeSpecies="s_Palpha_iR" qual:id="tr_alpha_qR_in_82"/>
          <qual:input qual:thresholdLevel="1" qual:transitionEffect="none" qual:qualitativeSpecies="s_alpha_qL" qual:id="tr_alpha_qR_in_2"/>
          <qual:input qual:thresholdLevel="1" qual:transitionEffect="none" qual:qualitativeSpecies="s_alpha_qR" qual:id="tr_alpha_qR_in_15"/>
        </qual:listOfInputs>
        <qual:listOfOutputs>
          <qual:output qual:transitionEffect="assignmentLevel" qual:qualitativeSpecies="s_alpha_qR"/>
        </qual:listOfOutputs>
        <qual:listOfFunctionTerms>
          <qual:defaultTerm qual:resultLevel="0">
          </qual:defaultTerm>
          <qual:functionTerm qual:resultLevel="1">
            <math xmlns="http://www.w3.org/1998/Math/MathML">            
              <apply>
                <or/>
                <apply>
                  <or/>
                  <apply>
                    <and/>
                    <apply>
                      <and/>
                      <apply>
                        <eq/>
                        <ci> s_Palpha_iR </ci>
                        <cn type="integer"> 1 </cn>
                      </apply>
                      <apply>
                        <not/>
                        <apply>
                          <or/>
                          <apply>
                            <and/>
                            <apply>
                              <and/>
                              <apply>
                                <and/>
                                <apply>
                                  <eq/>
                                  <ci> s_B_Arrestin </ci>
                                  <cn type="integer"> 0 </cn>
                                </apply>
                                <apply>
                                  <eq/>
                                  <ci> s_Palpha_iR </ci>
                                  <cn type="integer"> 0 </cn>
                                </apply>
                              </apply>
                              <apply>
                                <eq/>
                                <ci> s_alpha_qL </ci>
                                <cn type="integer"> 0 </cn>
                              </apply>
                            </apply>
                            <apply>
                              <eq/>
                              <ci> s_alpha_qR </ci>
                              <cn type="integer"> 0 </cn>
                            </apply>
                          </apply>
                          <apply>
                            <eq/>
                            <ci> s_Palpha_iR </ci>
                            <cn type="integer"> 1 </cn>
                          </apply>
                        </apply>
                      </apply>
                    </apply>
                    <apply>
                      <eq/>
                      <ci> s_B_Arrestin </ci>
                      <cn type="integer"> 0 </cn>
                    </apply>
                  </apply>
                  <apply>
                    <and/>
                    <apply>
                      <eq/>
                      <ci> s_alpha_qL </ci>
                      <cn type="integer"> 1 </cn>
                    </apply>
                    <apply>
                      <not/>
                      <apply>
                        <or/>
                        <apply>
                          <and/>
                          <apply>
                            <and/>
                            <apply>
                              <and/>
                              <apply>
                                <eq/>
                                <ci> s_B_Arrestin </ci>
                                <cn type="integer"> 0 </cn>
                              </apply>
                              <apply>
                                <eq/>
                                <ci> s_Palpha_iR </ci>
                                <cn type="integer"> 0 </cn>
                              </apply>
                            </apply>
                            <apply>
                              <eq/>
                              <ci> s_alpha_qL </ci>
                              <cn type="integer"> 0 </cn>
                            </apply>
                          </apply>
                          <apply>
                            <eq/>
                            <ci> s_alpha_qR </ci>
                            <cn type="integer"> 0 </cn>
                          </apply>
                        </apply>
                        <apply>
                          <eq/>
                          <ci> s_Palpha_iR </ci>
                          <cn type="integer"> 1 </cn>
                        </apply>
                      </apply>
                    </apply>
                  </apply>
                </apply>
                <apply>
                  <and/>
                  <apply>
                    <eq/>
                    <ci> s_alpha_qR </ci>
                    <cn type="integer"> 1 </cn>
                  </apply>
                  <apply>
                    <not/>
                    <apply>
                      <or/>
                      <apply>
                        <and/>
                        <apply>
                          <and/>
                          <apply>
                            <and/>
                            <apply>
                              <eq/>
                              <ci> s_B_Arrestin </ci>
                              <cn type="integer"> 0 </cn>
                            </apply>
                            <apply>
                              <eq/>
                              <ci> s_Palpha_iR </ci>
                              <cn type="integer"> 0 </cn>
                            </apply>
                          </apply>
                          <apply>
                            <eq/>
                            <ci> s_alpha_qL </ci>
                            <cn type="integer"> 0 </cn>
                          </apply>
                        </apply>
                        <apply>
                          <eq/>
                          <ci> s_alpha_qR </ci>
                          <cn type="integer"> 0 </cn>
                        </apply>
                      </apply>
                      <apply>
                        <eq/>
                        <ci> s_Palpha_iR </ci>
                        <cn type="integer"> 1 </cn>
                      </apply>
                    </apply>
                  </apply>
                </apply>
              </apply>
            </math>
                                </qual:functionTerm>
        </qual:listOfFunctionTerms>
      </qual:transition>
      <qual:transition qual:id="tr_alpha_sR">
        <qual:listOfInputs>
          <qual:input qual:thresholdLevel="1" qual:transitionEffect="none" qual:qualitativeSpecies="s_B_Arrestin" qual:id="tr_alpha_sR_in_21"/>
          <qual:input qual:thresholdLevel="1" qual:transitionEffect="none" qual:qualitativeSpecies="s_Palpha_sR" qual:id="tr_alpha_sR_in_84"/>
          <qual:input qual:thresholdLevel="1" qual:transitionEffect="none" qual:qualitativeSpecies="s_alpha_sL" qual:id="tr_alpha_sR_in_3"/>
          <qual:input qual:thresholdLevel="1" qual:transitionEffect="none" qual:qualitativeSpecies="s_alpha_sR" qual:id="tr_alpha_sR_in_16"/>
        </qual:listOfInputs>
        <qual:listOfOutputs>
          <qual:output qual:transitionEffect="assignmentLevel" qual:qualitativeSpecies="s_alpha_sR"/>
        </qual:listOfOutputs>
        <qual:listOfFunctionTerms>
          <qual:defaultTerm qual:resultLevel="0">
          </qual:defaultTerm>
          <qual:functionTerm qual:resultLevel="1">
            <math xmlns="http://www.w3.org/1998/Math/MathML">            
              <apply>
                <or/>
                <apply>
                  <or/>
                  <apply>
                    <and/>
                    <apply>
                      <and/>
                      <apply>
                        <eq/>
                        <ci> s_Palpha_sR </ci>
                        <cn type="integer"> 1 </cn>
                      </apply>
                      <apply>
                        <not/>
                        <apply>
                          <or/>
                          <apply>
                            <and/>
                            <apply>
                              <and/>
                              <apply>
                                <and/>
                                <apply>
                                  <eq/>
                                  <ci> s_B_Arrestin </ci>
                                  <cn type="integer"> 0 </cn>
                                </apply>
                                <apply>
                                  <eq/>
                                  <ci> s_Palpha_sR </ci>
                                  <cn type="integer"> 0 </cn>
                                </apply>
                              </apply>
                              <apply>
                                <eq/>
                                <ci> s_alpha_sL </ci>
                                <cn type="integer"> 0 </cn>
                              </apply>
                            </apply>
                            <apply>
                              <eq/>
                              <ci> s_alpha_sR </ci>
                              <cn type="integer"> 0 </cn>
                            </apply>
                          </apply>
                          <apply>
                            <eq/>
                            <ci> s_Palpha_sR </ci>
                            <cn type="integer"> 1 </cn>
                          </apply>
                        </apply>
                      </apply>
                    </apply>
                    <apply>
                      <eq/>
                      <ci> s_B_Arrestin </ci>
                      <cn type="integer"> 0 </cn>
                    </apply>
                  </apply>
                  <apply>
                    <and/>
                    <apply>
                      <eq/>
                      <ci> s_alpha_sL </ci>
                      <cn type="integer"> 1 </cn>
                    </apply>
                    <apply>
                      <not/>
                      <apply>
                        <or/>
                        <apply>
                          <and/>
                          <apply>
                            <and/>
                            <apply>
                              <and/>
                              <apply>
                                <eq/>
                                <ci> s_B_Arrestin </ci>
                                <cn type="integer"> 0 </cn>
                              </apply>
                              <apply>
                                <eq/>
                                <ci> s_Palpha_sR </ci>
                                <cn type="integer"> 0 </cn>
                              </apply>
                            </apply>
                            <apply>
                              <eq/>
                              <ci> s_alpha_sL </ci>
                              <cn type="integer"> 0 </cn>
                            </apply>
                          </apply>
                          <apply>
                            <eq/>
                            <ci> s_alpha_sR </ci>
                            <cn type="integer"> 0 </cn>
                          </apply>
                        </apply>
                        <apply>
                          <eq/>
                          <ci> s_Palpha_sR </ci>
                          <cn type="integer"> 1 </cn>
                        </apply>
                      </apply>
                    </apply>
                  </apply>
                </apply>
                <apply>
                  <and/>
                  <apply>
                    <eq/>
                    <ci> s_alpha_sR </ci>
                    <cn type="integer"> 1 </cn>
                  </apply>
                  <apply>
                    <not/>
                    <apply>
                      <or/>
                      <apply>
                        <and/>
                        <apply>
                          <and/>
                          <apply>
                            <and/>
                            <apply>
                              <eq/>
                              <ci> s_B_Arrestin </ci>
                              <cn type="integer"> 0 </cn>
                            </apply>
                            <apply>
                              <eq/>
                              <ci> s_Palpha_sR </ci>
                              <cn type="integer"> 0 </cn>
                            </apply>
                          </apply>
                          <apply>
                            <eq/>
                            <ci> s_alpha_sL </ci>
                            <cn type="integer"> 0 </cn>
                          </apply>
                        </apply>
                        <apply>
                          <eq/>
                          <ci> s_alpha_sR </ci>
                          <cn type="integer"> 0 </cn>
                        </apply>
                      </apply>
                      <apply>
                        <eq/>
                        <ci> s_Palpha_sR </ci>
                        <cn type="integer"> 1 </cn>
                      </apply>
                    </apply>
                  </apply>
                </apply>
              </apply>
            </math>
                                </qual:functionTerm>
        </qual:listOfFunctionTerms>
      </qual:transition>
      <qual:transition qual:id="tr_AND_34">
        <qual:listOfInputs>
          <qual:input qual:thresholdLevel="1" qual:transitionEffect="none" qual:qualitativeSpecies="s_Cas" qual:id="tr_AND_34_in_28"/>
        </qual:listOfInputs>
        <qual:listOfOutputs>
          <qual:output qual:transitionEffect="assignmentLevel" qual:qualitativeSpecies="s_AND_34"/>
        </qual:listOfOutputs>
        <qual:listOfFunctionTerms>
          <qual:defaultTerm qual:resultLevel="0">
          </qual:defaultTerm>
          <qual:functionTerm qual:resultLevel="1">
            <math xmlns="http://www.w3.org/1998/Math/MathML">            
              <apply>
                <eq/>
                <ci> s_Cas </ci>
                <cn type="integer"> 1 </cn>
              </apply>
            </math>
                                </qual:functionTerm>
        </qual:listOfFunctionTerms>
      </qual:transition>
      <qual:transition qual:id="tr_ARF">
        <qual:listOfInputs>
          <qual:input qual:thresholdLevel="1" qual:transitionEffect="none" qual:qualitativeSpecies="s_PIP2_45" qual:id="tr_ARF_in_91"/>
          <qual:input qual:thresholdLevel="1" qual:transitionEffect="none" qual:qualitativeSpecies="s_PIP3_345" qual:id="tr_ARF_in_92"/>
        </qual:listOfInputs>
        <qual:listOfOutputs>
          <qual:output qual:transitionEffect="assignmentLevel" qual:qualitativeSpecies="s_ARF"/>
        </qual:listOfOutputs>
        <qual:listOfFunctionTerms>
          <qual:defaultTerm qual:resultLevel="0">
          </qual:defaultTerm>
          <qual:functionTerm qual:resultLevel="1">
            <math xmlns="http://www.w3.org/1998/Math/MathML">            
              <apply>
                <or/>
                <apply>
                  <eq/>
                  <ci> s_PIP2_45 </ci>
                  <cn type="integer"> 1 </cn>
                </apply>
                <apply>
                  <eq/>
                  <ci> s_PIP3_345 </ci>
                  <cn type="integer"> 1 </cn>
                </apply>
              </apply>
            </math>
                                </qual:functionTerm>
        </qual:listOfFunctionTerms>
      </qual:transition>
      <qual:transition qual:id="tr_Arp_23">
        <qual:listOfInputs>
          <qual:input qual:thresholdLevel="1" qual:transitionEffect="none" qual:qualitativeSpecies="s_WASP" qual:id="tr_Arp_23_in_138"/>
        </qual:listOfInputs>
        <qual:listOfOutputs>
          <qual:output qual:transitionEffect="assignmentLevel" qual:qualitativeSpecies="s_Arp_23"/>
        </qual:listOfOutputs>
        <qual:listOfFunctionTerms>
          <qual:defaultTerm qual:resultLevel="0">
          </qual:defaultTerm>
          <qual:functionTerm qual:resultLevel="1">
            <math xmlns="http://www.w3.org/1998/Math/MathML">            
              <apply>
                <eq/>
                <ci> s_WASP </ci>
                <cn type="integer"> 1 </cn>
              </apply>
            </math>
                                </qual:functionTerm>
        </qual:listOfFunctionTerms>
      </qual:transition>
      <qual:transition qual:id="tr_ASK1">
        <qual:listOfInputs>
          <qual:input qual:thresholdLevel="1" qual:transitionEffect="none" qual:qualitativeSpecies="s_Trx" qual:id="tr_ASK1_in_136"/>
        </qual:listOfInputs>
        <qual:listOfOutputs>
          <qual:output qual:transitionEffect="assignmentLevel" qual:qualitativeSpecies="s_ASK1"/>
        </qual:listOfOutputs>
        <qual:listOfFunctionTerms>
          <qual:defaultTerm qual:resultLevel="0">
          </qual:defaultTerm>
          <qual:functionTerm qual:resultLevel="1">
            <math xmlns="http://www.w3.org/1998/Math/MathML">            
              <apply>
                <eq/>
                <ci> s_Trx </ci>
                <cn type="integer"> 1 </cn>
              </apply>
            </math>
                                </qual:functionTerm>
        </qual:listOfFunctionTerms>
      </qual:transition>
      <qual:transition qual:id="tr_B_Arrestin">
        <qual:listOfInputs>
          <qual:input qual:thresholdLevel="1" qual:transitionEffect="none" qual:qualitativeSpecies="s_Palpha_1213R" qual:id="tr_B_Arrestin_in_81"/>
          <qual:input qual:thresholdLevel="1" qual:transitionEffect="none" qual:qualitativeSpecies="s_Palpha_iR" qual:id="tr_B_Arrestin_in_82"/>
          <qual:input qual:thresholdLevel="1" qual:transitionEffect="none" qual:qualitativeSpecies="s_Palpha_qR" qual:id="tr_B_Arrestin_in_83"/>
          <qual:input qual:thresholdLevel="1" qual:transitionEffect="none" qual:qualitativeSpecies="s_Palpha_sR" qual:id="tr_B_Arrestin_in_84"/>
        </qual:listOfInputs>
        <qual:listOfOutputs>
          <qual:output qual:transitionEffect="assignmentLevel" qual:qualitativeSpecies="s_B_Arrestin"/>
        </qual:listOfOutputs>
        <qual:listOfFunctionTerms>
          <qual:defaultTerm qual:resultLevel="0">
          </qual:defaultTerm>
          <qual:functionTerm qual:resultLevel="1">
            <math xmlns="http://www.w3.org/1998/Math/MathML">            
              <apply>
                <or/>
                <apply>
                  <or/>
                  <apply>
                    <or/>
                    <apply>
                      <eq/>
                      <ci> s_Palpha_1213R </ci>
                      <cn type="integer"> 1 </cn>
                    </apply>
                    <apply>
                      <eq/>
                      <ci> s_Palpha_iR </ci>
                      <cn type="integer"> 1 </cn>
                    </apply>
                  </apply>
                  <apply>
                    <eq/>
                    <ci> s_Palpha_qR </ci>
                    <cn type="integer"> 1 </cn>
                  </apply>
                </apply>
                <apply>
                  <eq/>
                  <ci> s_Palpha_sR </ci>
                  <cn type="integer"> 1 </cn>
                </apply>
              </apply>
            </math>
                                </qual:functionTerm>
        </qual:listOfFunctionTerms>
      </qual:transition>
      <qual:transition qual:id="tr_B_Parvin">
        <qual:listOfInputs>
          <qual:input qual:thresholdLevel="1" qual:transitionEffect="none" qual:qualitativeSpecies="s_ILK" qual:id="tr_B_Parvin_in_53"/>
        </qual:listOfInputs>
        <qual:listOfOutputs>
          <qual:output qual:transitionEffect="assignmentLevel" qual:qualitativeSpecies="s_B_Parvin"/>
        </qual:listOfOutputs>
        <qual:listOfFunctionTerms>
          <qual:defaultTerm qual:resultLevel="0">
          </qual:defaultTerm>
          <qual:functionTerm qual:resultLevel="1">
            <math xmlns="http://www.w3.org/1998/Math/MathML">            
              <apply>
                <eq/>
                <ci> s_ILK </ci>
                <cn type="integer"> 1 </cn>
              </apply>
            </math>
                                </qual:functionTerm>
        </qual:listOfFunctionTerms>
      </qual:transition>
      <qual:transition qual:id="tr_Ca">
        <qual:listOfInputs>
          <qual:input qual:thresholdLevel="1" qual:transitionEffect="none" qual:qualitativeSpecies="s_ExtPump" qual:id="tr_Ca_in_6"/>
          <qual:input qual:thresholdLevel="1" qual:transitionEffect="none" qual:qualitativeSpecies="s_IP3R1" qual:id="tr_Ca_in_56"/>
        </qual:listOfInputs>
        <qual:listOfOutputs>
          <qual:output qual:transitionEffect="assignmentLevel" qual:qualitativeSpecies="s_Ca"/>
        </qual:listOfOutputs>
        <qual:listOfFunctionTerms>
          <qual:defaultTerm qual:resultLevel="0">
          </qual:defaultTerm>
          <qual:functionTerm qual:resultLevel="1">
            <math xmlns="http://www.w3.org/1998/Math/MathML">            
              <apply>
                <and/>
                <apply>
                  <eq/>
                  <ci> s_IP3R1 </ci>
                  <cn type="integer"> 1 </cn>
                </apply>
                <apply>
                  <not/>
                  <apply>
                    <eq/>
                    <ci> s_ExtPump </ci>
                    <cn type="integer"> 0 </cn>
                  </apply>
                </apply>
              </apply>
            </math>
                                </qual:functionTerm>
        </qual:listOfFunctionTerms>
      </qual:transition>
      <qual:transition qual:id="tr_CaM">
        <qual:listOfInputs>
          <qual:input qual:thresholdLevel="1" qual:transitionEffect="none" qual:qualitativeSpecies="s_Ca" qual:id="tr_CaM_in_23"/>
        </qual:listOfInputs>
        <qual:listOfOutputs>
          <qual:output qual:transitionEffect="assignmentLevel" qual:qualitativeSpecies="s_CaM"/>
        </qual:listOfOutputs>
        <qual:listOfFunctionTerms>
          <qual:defaultTerm qual:resultLevel="0">
          </qual:defaultTerm>
          <qual:functionTerm qual:resultLevel="1">
            <math xmlns="http://www.w3.org/1998/Math/MathML">            
              <apply>
                <eq/>
                <ci> s_Ca </ci>
                <cn type="integer"> 1 </cn>
              </apply>
            </math>
                                </qual:functionTerm>
        </qual:listOfFunctionTerms>
      </qual:transition>
      <qual:transition qual:id="tr_CaMK">
        <qual:listOfInputs>
          <qual:input qual:thresholdLevel="1" qual:transitionEffect="none" qual:qualitativeSpecies="s_CaM" qual:id="tr_CaMK_in_24"/>
          <qual:input qual:thresholdLevel="1" qual:transitionEffect="none" qual:qualitativeSpecies="s_CaMKK" qual:id="tr_CaMK_in_26"/>
          <qual:input qual:thresholdLevel="1" qual:transitionEffect="none" qual:qualitativeSpecies="s_PP2A" qual:id="tr_CaMK_in_102"/>
        </qual:listOfInputs>
        <qual:listOfOutputs>
          <qual:output qual:transitionEffect="assignmentLevel" qual:qualitativeSpecies="s_CaMK"/>
        </qual:listOfOutputs>
        <qual:listOfFunctionTerms>
          <qual:defaultTerm qual:resultLevel="0">
          </qual:defaultTerm>
          <qual:functionTerm qual:resultLevel="1">
            <math xmlns="http://www.w3.org/1998/Math/MathML">            
              <apply>
                <and/>
                <apply>
                  <and/>
                  <apply>
                    <eq/>
                    <ci> s_CaMKK </ci>
                    <cn type="integer"> 1 </cn>
                  </apply>
                  <apply>
                    <not/>
                    <apply>
                      <eq/>
                      <ci> s_PP2A </ci>
                      <cn type="integer"> 0 </cn>
                    </apply>
                  </apply>
                </apply>
                <apply>
                  <eq/>
                  <ci> s_CaM </ci>
                  <cn type="integer"> 1 </cn>
                </apply>
              </apply>
            </math>
                                </qual:functionTerm>
        </qual:listOfFunctionTerms>
      </qual:transition>
      <qual:transition qual:id="tr_CaMKK">
        <qual:listOfInputs>
          <qual:input qual:thresholdLevel="1" qual:transitionEffect="none" qual:qualitativeSpecies="s_CaM" qual:id="tr_CaMKK_in_24"/>
          <qual:input qual:thresholdLevel="1" qual:transitionEffect="none" qual:qualitativeSpecies="s_PKA" qual:id="tr_CaMKK_in_95"/>
        </qual:listOfInputs>
        <qual:listOfOutputs>
          <qual:output qual:transitionEffect="assignmentLevel" qual:qualitativeSpecies="s_CaMKK"/>
        </qual:listOfOutputs>
        <qual:listOfFunctionTerms>
          <qual:defaultTerm qual:resultLevel="0">
          </qual:defaultTerm>
          <qual:functionTerm qual:resultLevel="1">
            <math xmlns="http://www.w3.org/1998/Math/MathML">            
              <apply>
                <and/>
                <apply>
                  <eq/>
                  <ci> s_CaM </ci>
                  <cn type="integer"> 1 </cn>
                </apply>
                <apply>
                  <not/>
                  <apply>
                    <eq/>
                    <ci> s_PKA </ci>
                    <cn type="integer"> 0 </cn>
                  </apply>
                </apply>
              </apply>
            </math>
                                </qual:functionTerm>
        </qual:listOfFunctionTerms>
      </qual:transition>
      <qual:transition qual:id="tr_cAMP">
        <qual:listOfInputs>
          <qual:input qual:thresholdLevel="1" qual:transitionEffect="none" qual:qualitativeSpecies="s_AC" qual:id="tr_cAMP_in_10"/>
          <qual:input qual:thresholdLevel="1" qual:transitionEffect="none" qual:qualitativeSpecies="s_PDE4" qual:id="tr_cAMP_in_85"/>
          <qual:input qual:thresholdLevel="1" qual:transitionEffect="none" qual:qualitativeSpecies="s_cAMP" qual:id="tr_cAMP_in_27"/>
        </qual:listOfInputs>
        <qual:listOfOutputs>
          <qual:output qual:transitionEffect="assignmentLevel" qual:qualitativeSpecies="s_cAMP"/>
        </qual:listOfOutputs>
        <qual:listOfFunctionTerms>
          <qual:defaultTerm qual:resultLevel="0">
          </qual:defaultTerm>
          <qual:functionTerm qual:resultLevel="1">
            <math xmlns="http://www.w3.org/1998/Math/MathML">            
              <apply>
                <or/>
                <apply>
                  <and/>
                  <apply>
                    <eq/>
                    <ci> s_AC </ci>
                    <cn type="integer"> 1 </cn>
                  </apply>
                  <apply>
                    <not/>
                    <apply>
                      <eq/>
                      <ci> s_PDE4 </ci>
                      <cn type="integer"> 0 </cn>
                    </apply>
                  </apply>
                </apply>
                <apply>
                  <and/>
                  <apply>
                    <eq/>
                    <ci> s_cAMP </ci>
                    <cn type="integer"> 1 </cn>
                  </apply>
                  <apply>
                    <not/>
                    <apply>
                      <eq/>
                      <ci> s_PDE4 </ci>
                      <cn type="integer"> 0 </cn>
                    </apply>
                  </apply>
                </apply>
              </apply>
            </math>
                                </qual:functionTerm>
        </qual:listOfFunctionTerms>
      </qual:transition>
      <qual:transition qual:id="tr_Cas">
        <qual:listOfInputs>
          <qual:input qual:thresholdLevel="1" qual:transitionEffect="none" qual:qualitativeSpecies="s_Cas" qual:id="tr_Cas_in_28"/>
          <qual:input qual:thresholdLevel="1" qual:transitionEffect="none" qual:qualitativeSpecies="s_Fak" qual:id="tr_Cas_in_38"/>
          <qual:input qual:thresholdLevel="1" qual:transitionEffect="none" qual:qualitativeSpecies="s_PTPPEST" qual:id="tr_Cas_in_106"/>
          <qual:input qual:thresholdLevel="1" qual:transitionEffect="none" qual:qualitativeSpecies="s_Src" qual:id="tr_Cas_in_128"/>
        </qual:listOfInputs>
        <qual:listOfOutputs>
          <qual:output qual:transitionEffect="assignmentLevel" qual:qualitativeSpecies="s_Cas"/>
        </qual:listOfOutputs>
        <qual:listOfFunctionTerms>
          <qual:defaultTerm qual:resultLevel="0">
          </qual:defaultTerm>
          <qual:functionTerm qual:resultLevel="1">
            <math xmlns="http://www.w3.org/1998/Math/MathML">            
              <apply>
                <and/>
                <apply>
                  <and/>
                  <apply>
                    <eq/>
                    <ci> s_Src </ci>
                    <cn type="integer"> 1 </cn>
                  </apply>
                  <apply>
                    <not/>
                    <apply>
                      <and/>
                      <apply>
                        <eq/>
                        <ci> s_PTPPEST </ci>
                        <cn type="integer"> 0 </cn>
                      </apply>
                      <apply>
                        <eq/>
                        <ci> s_Cas </ci>
                        <cn type="integer"> 1 </cn>
                      </apply>
                    </apply>
                  </apply>
                </apply>
                <apply>
                  <eq/>
                  <ci> s_Fak </ci>
                  <cn type="integer"> 1 </cn>
                </apply>
              </apply>
            </math>
                                </qual:functionTerm>
        </qual:listOfFunctionTerms>
      </qual:transition>
      <qual:transition qual:id="tr_Cbp">
        <qual:listOfInputs>
          <qual:input qual:thresholdLevel="1" qual:transitionEffect="none" qual:qualitativeSpecies="s_SHP2" qual:id="tr_Cbp_in_126"/>
          <qual:input qual:thresholdLevel="1" qual:transitionEffect="none" qual:qualitativeSpecies="s_Src" qual:id="tr_Cbp_in_128"/>
        </qual:listOfInputs>
        <qual:listOfOutputs>
          <qual:output qual:transitionEffect="assignmentLevel" qual:qualitativeSpecies="s_Cbp"/>
        </qual:listOfOutputs>
        <qual:listOfFunctionTerms>
          <qual:defaultTerm qual:resultLevel="0">
          </qual:defaultTerm>
          <qual:functionTerm qual:resultLevel="1">
            <math xmlns="http://www.w3.org/1998/Math/MathML">            
              <apply>
                <and/>
                <apply>
                  <eq/>
                  <ci> s_Src </ci>
                  <cn type="integer"> 1 </cn>
                </apply>
                <apply>
                  <not/>
                  <apply>
                    <eq/>
                    <ci> s_SHP2 </ci>
                    <cn type="integer"> 0 </cn>
                  </apply>
                </apply>
              </apply>
            </math>
                                </qual:functionTerm>
        </qual:listOfFunctionTerms>
      </qual:transition>
      <qual:transition qual:id="tr_Cdc42">
        <qual:listOfInputs>
          <qual:input qual:thresholdLevel="1" qual:transitionEffect="none" qual:qualitativeSpecies="s_Cdc42" qual:id="tr_Cdc42_in_30"/>
          <qual:input qual:thresholdLevel="1" qual:transitionEffect="none" qual:qualitativeSpecies="s_Gbg_i" qual:id="tr_Cdc42_in_45"/>
          <qual:input qual:thresholdLevel="1" qual:transitionEffect="none" qual:qualitativeSpecies="s_Graf" qual:id="tr_Cdc42_in_49"/>
          <qual:input qual:thresholdLevel="1" qual:transitionEffect="none" qual:qualitativeSpecies="s_PAK" qual:id="tr_Cdc42_in_80"/>
          <qual:input qual:thresholdLevel="1" qual:transitionEffect="none" qual:qualitativeSpecies="s_Pix_Cool" qual:id="tr_Cdc42_in_94"/>
          <qual:input qual:thresholdLevel="1" qual:transitionEffect="none" qual:qualitativeSpecies="s_Rac" qual:id="tr_Cdc42_in_107"/>
          <qual:input qual:thresholdLevel="1" qual:transitionEffect="none" qual:qualitativeSpecies="s_RalBP1" qual:id="tr_Cdc42_in_113"/>
          <qual:input qual:thresholdLevel="1" qual:transitionEffect="none" qual:qualitativeSpecies="s_RhoGDI" qual:id="tr_Cdc42_in_120"/>
          <qual:input qual:thresholdLevel="1" qual:transitionEffect="none" qual:qualitativeSpecies="s_Src" qual:id="tr_Cdc42_in_128"/>
          <qual:input qual:thresholdLevel="1" qual:transitionEffect="none" qual:qualitativeSpecies="s_p190RhoGAP" qual:id="tr_Cdc42_in_76"/>
        </qual:listOfInputs>
        <qual:listOfOutputs>
          <qual:output qual:transitionEffect="assignmentLevel" qual:qualitativeSpecies="s_Cdc42"/>
        </qual:listOfOutputs>
        <qual:listOfFunctionTerms>
          <qual:defaultTerm qual:resultLevel="0">
          </qual:defaultTerm>
          <qual:functionTerm qual:resultLevel="1">
            <math xmlns="http://www.w3.org/1998/Math/MathML">            
              <apply>
                <or/>
                <apply>
                  <and/>
                  <apply>
                    <and/>
                    <apply>
                      <and/>
                      <apply>
                        <eq/>
                        <ci> s_Cdc42 </ci>
                        <cn type="integer"> 1 </cn>
                      </apply>
                      <apply>
                        <not/>
                        <apply>
                          <and/>
                          <apply>
                            <or/>
                            <apply>
                              <or/>
                              <apply>
                                <and/>
                                <apply>
                                  <and/>
                                  <apply>
                                    <eq/>
                                    <ci> s_Cdc42 </ci>
                                    <cn type="integer"> 0 </cn>
                                  </apply>
                                  <apply>
                                    <eq/>
                                    <ci> s_Pix_Cool </ci>
                                    <cn type="integer"> 0 </cn>
                                  </apply>
                                </apply>
                                <apply>
                                  <eq/>
                                  <ci> s_Graf </ci>
                                  <cn type="integer"> 1 </cn>
                                </apply>
                              </apply>
                              <apply>
                                <eq/>
                                <ci> s_RalBP1 </ci>
                                <cn type="integer"> 1 </cn>
                              </apply>
                            </apply>
                            <apply>
                              <eq/>
                              <ci> s_p190RhoGAP </ci>
                              <cn type="integer"> 1 </cn>
                            </apply>
                          </apply>
                          <apply>
                            <and/>
                            <apply>
                              <eq/>
                              <ci> s_RhoGDI </ci>
                              <cn type="integer"> 0 </cn>
                            </apply>
                            <apply>
                              <eq/>
                              <ci> s_Src </ci>
                              <cn type="integer"> 1 </cn>
                            </apply>
                          </apply>
                        </apply>
                      </apply>
                    </apply>
                    <apply>
                      <eq/>
                      <ci> s_RhoGDI </ci>
                      <cn type="integer"> 0 </cn>
                    </apply>
                  </apply>
                  <apply>
                    <eq/>
                    <ci> s_Pix_Cool </ci>
                    <cn type="integer"> 1 </cn>
                  </apply>
                </apply>
                <apply>
                  <and/>
                  <apply>
                    <and/>
                    <apply>
                      <and/>
                      <apply>
                        <and/>
                        <apply>
                          <and/>
                          <apply>
                            <eq/>
                            <ci> s_Pix_Cool </ci>
                            <cn type="integer"> 1 </cn>
                          </apply>
                          <apply>
                            <not/>
                            <apply>
                              <and/>
                              <apply>
                                <or/>
                                <apply>
                                  <or/>
                                  <apply>
                                    <and/>
                                    <apply>
                                      <and/>
                                      <apply>
                                        <eq/>
                                        <ci> s_Cdc42 </ci>
                                        <cn type="integer"> 0 </cn>
                                      </apply>
                                      <apply>
                                        <eq/>
                                        <ci> s_Pix_Cool </ci>
                                        <cn type="integer"> 0 </cn>
                                      </apply>
                                    </apply>
                                    <apply>
                                      <eq/>
                                      <ci> s_Graf </ci>
                                      <cn type="integer"> 1 </cn>
                                    </apply>
                                  </apply>
                                  <apply>
                                    <eq/>
                                    <ci> s_RalBP1 </ci>
                                    <cn type="integer"> 1 </cn>
                                  </apply>
                                </apply>
                                <apply>
                                  <eq/>
                                  <ci> s_p190RhoGAP </ci>
                                  <cn type="integer"> 1 </cn>
                                </apply>
                              </apply>
                              <apply>
                                <and/>
                                <apply>
                                  <eq/>
                                  <ci> s_RhoGDI </ci>
                                  <cn type="integer"> 0 </cn>
                                </apply>
                                <apply>
                                  <eq/>
                                  <ci> s_Src </ci>
                                  <cn type="integer"> 1 </cn>
                                </apply>
                              </apply>
                            </apply>
                          </apply>
                        </apply>
                        <apply>
                          <eq/>
                          <ci> s_Cdc42 </ci>
                          <cn type="integer"> 0 </cn>
                        </apply>
                      </apply>
                      <apply>
                        <eq/>
                        <ci> s_Rac </ci>
                        <cn type="integer"> 0 </cn>
                      </apply>
                    </apply>
                    <apply>
                      <eq/>
                      <ci> s_Gbg_i </ci>
                      <cn type="integer"> 1 </cn>
                    </apply>
                  </apply>
                  <apply>
                    <eq/>
                    <ci> s_PAK </ci>
                    <cn type="integer"> 1 </cn>
                  </apply>
                </apply>
              </apply>
            </math>
                                </qual:functionTerm>
        </qual:listOfFunctionTerms>
      </qual:transition>
      <qual:transition qual:id="tr_Crk">
        <qual:listOfInputs>
          <qual:input qual:thresholdLevel="1" qual:transitionEffect="none" qual:qualitativeSpecies="s_Cas" qual:id="tr_Crk_in_28"/>
          <qual:input qual:thresholdLevel="1" qual:transitionEffect="none" qual:qualitativeSpecies="s_Fak" qual:id="tr_Crk_in_38"/>
          <qual:input qual:thresholdLevel="1" qual:transitionEffect="none" qual:qualitativeSpecies="s_PTPPEST" qual:id="tr_Crk_in_106"/>
          <qual:input qual:thresholdLevel="1" qual:transitionEffect="none" qual:qualitativeSpecies="s_Src" qual:id="tr_Crk_in_128"/>
        </qual:listOfInputs>
        <qual:listOfOutputs>
          <qual:output qual:transitionEffect="assignmentLevel" qual:qualitativeSpecies="s_Crk"/>
        </qual:listOfOutputs>
        <qual:listOfFunctionTerms>
          <qual:defaultTerm qual:resultLevel="0">
          </qual:defaultTerm>
          <qual:functionTerm qual:resultLevel="1">
            <math xmlns="http://www.w3.org/1998/Math/MathML">            
              <apply>
                <or/>
                <apply>
                  <and/>
                  <apply>
                    <and/>
                    <apply>
                      <eq/>
                      <ci> s_Cas </ci>
                      <cn type="integer"> 1 </cn>
                    </apply>
                    <apply>
                      <not/>
                      <apply>
                        <eq/>
                        <ci> s_PTPPEST </ci>
                        <cn type="integer"> 0 </cn>
                      </apply>
                    </apply>
                  </apply>
                  <apply>
                    <eq/>
                    <ci> s_Fak </ci>
                    <cn type="integer"> 1 </cn>
                  </apply>
                </apply>
                <apply>
                  <eq/>
                  <ci> s_Src </ci>
                  <cn type="integer"> 1 </cn>
                </apply>
              </apply>
            </math>
                                </qual:functionTerm>
        </qual:listOfFunctionTerms>
      </qual:transition>
      <qual:transition qual:id="tr_Csk">
        <qual:listOfInputs>
          <qual:input qual:thresholdLevel="1" qual:transitionEffect="none" qual:qualitativeSpecies="s_Cbp" qual:id="tr_Csk_in_29"/>
          <qual:input qual:thresholdLevel="1" qual:transitionEffect="none" qual:qualitativeSpecies="s_Fak" qual:id="tr_Csk_in_38"/>
          <qual:input qual:thresholdLevel="1" qual:transitionEffect="none" qual:qualitativeSpecies="s_Gbg_1213" qual:id="tr_Csk_in_44"/>
          <qual:input qual:thresholdLevel="1" qual:transitionEffect="none" qual:qualitativeSpecies="s_Gbg_i" qual:id="tr_Csk_in_45"/>
          <qual:input qual:thresholdLevel="1" qual:transitionEffect="none" qual:qualitativeSpecies="s_Gbg_q" qual:id="tr_Csk_in_46"/>
          <qual:input qual:thresholdLevel="1" qual:transitionEffect="none" qual:qualitativeSpecies="s_PKA" qual:id="tr_Csk_in_95"/>
          <qual:input qual:thresholdLevel="1" qual:transitionEffect="none" qual:qualitativeSpecies="s_SHP2" qual:id="tr_Csk_in_126"/>
          <qual:input qual:thresholdLevel="1" qual:transitionEffect="none" qual:qualitativeSpecies="s_Src" qual:id="tr_Csk_in_128"/>
        </qual:listOfInputs>
        <qual:listOfOutputs>
          <qual:output qual:transitionEffect="assignmentLevel" qual:qualitativeSpecies="s_Csk"/>
        </qual:listOfOutputs>
        <qual:listOfFunctionTerms>
          <qual:defaultTerm qual:resultLevel="0">
          </qual:defaultTerm>
          <qual:functionTerm qual:resultLevel="1">
            <math xmlns="http://www.w3.org/1998/Math/MathML">            
              <apply>
                <or/>
                <apply>
                  <or/>
                  <apply>
                    <or/>
                    <apply>
                      <or/>
                      <apply>
                        <or/>
                        <apply>
                          <and/>
                          <apply>
                            <and/>
                            <apply>
                              <and/>
                              <apply>
                                <and/>
                                <apply>
                                  <and/>
                                  <apply>
                                    <and/>
                                    <apply>
                                      <eq/>
                                      <ci> s_Cbp </ci>
                                      <cn type="integer"> 1 </cn>
                                    </apply>
                                    <apply>
                                      <not/>
                                      <apply>
                                        <eq/>
                                        <ci> s_SHP2 </ci>
                                        <cn type="integer"> 0 </cn>
                                      </apply>
                                    </apply>
                                  </apply>
                                  <apply>
                                    <eq/>
                                    <ci> s_Gbg_1213 </ci>
                                    <cn type="integer"> 0 </cn>
                                  </apply>
                                </apply>
                                <apply>
                                  <eq/>
                                  <ci> s_Gbg_i </ci>
                                  <cn type="integer"> 0 </cn>
                                </apply>
                              </apply>
                              <apply>
                                <eq/>
                                <ci> s_Gbg_q </ci>
                                <cn type="integer"> 0 </cn>
                              </apply>
                            </apply>
                            <apply>
                              <eq/>
                              <ci> s_PKA </ci>
                              <cn type="integer"> 0 </cn>
                            </apply>
                          </apply>
                          <apply>
                            <eq/>
                            <ci> s_SHP2 </ci>
                            <cn type="integer"> 0 </cn>
                          </apply>
                        </apply>
                        <apply>
                          <eq/>
                          <ci> s_Gbg_1213 </ci>
                          <cn type="integer"> 1 </cn>
                        </apply>
                      </apply>
                      <apply>
                        <eq/>
                        <ci> s_Gbg_i </ci>
                        <cn type="integer"> 1 </cn>
                      </apply>
                    </apply>
                    <apply>
                      <eq/>
                      <ci> s_Gbg_q </ci>
                      <cn type="integer"> 1 </cn>
                    </apply>
                  </apply>
                  <apply>
                    <eq/>
                    <ci> s_PKA </ci>
                    <cn type="integer"> 1 </cn>
                  </apply>
                </apply>
                <apply>
                  <and/>
                  <apply>
                    <and/>
                    <apply>
                      <and/>
                      <apply>
                        <eq/>
                        <ci> s_Fak </ci>
                        <cn type="integer"> 1 </cn>
                      </apply>
                      <apply>
                        <not/>
                        <apply>
                          <eq/>
                          <ci> s_SHP2 </ci>
                          <cn type="integer"> 0 </cn>
                        </apply>
                      </apply>
                    </apply>
                    <apply>
                      <eq/>
                      <ci> s_Cbp </ci>
                      <cn type="integer"> 1 </cn>
                    </apply>
                  </apply>
                  <apply>
                    <eq/>
                    <ci> s_Src </ci>
                    <cn type="integer"> 1 </cn>
                  </apply>
                </apply>
              </apply>
            </math>
                                </qual:functionTerm>
        </qual:listOfFunctionTerms>
      </qual:transition>
      <qual:transition qual:id="tr_DAG">
        <qual:listOfInputs>
          <qual:input qual:thresholdLevel="1" qual:transitionEffect="none" qual:qualitativeSpecies="s_DAG" qual:id="tr_DAG_in_33"/>
          <qual:input qual:thresholdLevel="1" qual:transitionEffect="none" qual:qualitativeSpecies="s_DGK" qual:id="tr_DAG_in_34"/>
          <qual:input qual:thresholdLevel="1" qual:transitionEffect="none" qual:qualitativeSpecies="s_PIP2_45" qual:id="tr_DAG_in_91"/>
          <qual:input qual:thresholdLevel="1" qual:transitionEffect="none" qual:qualitativeSpecies="s_PLC_B" qual:id="tr_DAG_in_99"/>
          <qual:input qual:thresholdLevel="1" qual:transitionEffect="none" qual:qualitativeSpecies="s_PLC_g" qual:id="tr_DAG_in_100"/>
        </qual:listOfInputs>
        <qual:listOfOutputs>
          <qual:output qual:transitionEffect="assignmentLevel" qual:qualitativeSpecies="s_DAG"/>
        </qual:listOfOutputs>
        <qual:listOfFunctionTerms>
          <qual:defaultTerm qual:resultLevel="0">
          </qual:defaultTerm>
          <qual:functionTerm qual:resultLevel="1">
            <math xmlns="http://www.w3.org/1998/Math/MathML">            
              <apply>
                <or/>
                <apply>
                  <or/>
                  <apply>
                    <and/>
                    <apply>
                      <and/>
                      <apply>
                        <eq/>
                        <ci> s_DAG </ci>
                        <cn type="integer"> 1 </cn>
                      </apply>
                      <apply>
                        <not/>
                        <apply>
                          <and/>
                          <apply>
                            <eq/>
                            <ci> s_DGK </ci>
                            <cn type="integer"> 0 </cn>
                          </apply>
                          <apply>
                            <eq/>
                            <ci> s_DAG </ci>
                            <cn type="integer"> 1 </cn>
                          </apply>
                        </apply>
                      </apply>
                    </apply>
                    <apply>
                      <eq/>
                      <ci> s_DGK </ci>
                      <cn type="integer"> 0 </cn>
                    </apply>
                  </apply>
                  <apply>
                    <and/>
                    <apply>
                      <and/>
                      <apply>
                        <eq/>
                        <ci> s_PLC_B </ci>
                        <cn type="integer"> 1 </cn>
                      </apply>
                      <apply>
                        <not/>
                        <apply>
                          <and/>
                          <apply>
                            <eq/>
                            <ci> s_DGK </ci>
                            <cn type="integer"> 0 </cn>
                          </apply>
                          <apply>
                            <eq/>
                            <ci> s_DAG </ci>
                            <cn type="integer"> 1 </cn>
                          </apply>
                        </apply>
                      </apply>
                    </apply>
                    <apply>
                      <eq/>
                      <ci> s_PIP2_45 </ci>
                      <cn type="integer"> 1 </cn>
                    </apply>
                  </apply>
                </apply>
                <apply>
                  <and/>
                  <apply>
                    <and/>
                    <apply>
                      <eq/>
                      <ci> s_PLC_g </ci>
                      <cn type="integer"> 1 </cn>
                    </apply>
                    <apply>
                      <not/>
                      <apply>
                        <and/>
                        <apply>
                          <eq/>
                          <ci> s_DGK </ci>
                          <cn type="integer"> 0 </cn>
                        </apply>
                        <apply>
                          <eq/>
                          <ci> s_DAG </ci>
                          <cn type="integer"> 1 </cn>
                        </apply>
                      </apply>
                    </apply>
                  </apply>
                  <apply>
                    <eq/>
                    <ci> s_PIP2_45 </ci>
                    <cn type="integer"> 1 </cn>
                  </apply>
                </apply>
              </apply>
            </math>
                                </qual:functionTerm>
        </qual:listOfFunctionTerms>
      </qual:transition>
      <qual:transition qual:id="tr_DGK">
        <qual:listOfInputs>
          <qual:input qual:thresholdLevel="1" qual:transitionEffect="none" qual:qualitativeSpecies="s_Ca" qual:id="tr_DGK_in_23"/>
          <qual:input qual:thresholdLevel="1" qual:transitionEffect="none" qual:qualitativeSpecies="s_DAG" qual:id="tr_DGK_in_33"/>
          <qual:input qual:thresholdLevel="1" qual:transitionEffect="none" qual:qualitativeSpecies="s_EGFR" qual:id="tr_DGK_in_36"/>
          <qual:input qual:thresholdLevel="1" qual:transitionEffect="none" qual:qualitativeSpecies="s_PA" qual:id="tr_DGK_in_79"/>
          <qual:input qual:thresholdLevel="1" qual:transitionEffect="none" qual:qualitativeSpecies="s_PKC" qual:id="tr_DGK_in_96"/>
          <qual:input qual:thresholdLevel="1" qual:transitionEffect="none" qual:qualitativeSpecies="s_Src" qual:id="tr_DGK_in_128"/>
        </qual:listOfInputs>
        <qual:listOfOutputs>
          <qual:output qual:transitionEffect="assignmentLevel" qual:qualitativeSpecies="s_DGK"/>
        </qual:listOfOutputs>
        <qual:listOfFunctionTerms>
          <qual:defaultTerm qual:resultLevel="0">
          </qual:defaultTerm>
          <qual:functionTerm qual:resultLevel="1">
            <math xmlns="http://www.w3.org/1998/Math/MathML">            
              <apply>
                <or/>
                <apply>
                  <or/>
                  <apply>
                    <eq/>
                    <ci> s_EGFR </ci>
                    <cn type="integer"> 1 </cn>
                  </apply>
                  <apply>
                    <and/>
                    <apply>
                      <eq/>
                      <ci> s_PKC </ci>
                      <cn type="integer"> 1 </cn>
                    </apply>
                    <apply>
                      <eq/>
                      <ci> s_DAG </ci>
                      <cn type="integer"> 1 </cn>
                    </apply>
                  </apply>
                </apply>
                <apply>
                  <and/>
                  <apply>
                    <and/>
                    <apply>
                      <eq/>
                      <ci> s_Src </ci>
                      <cn type="integer"> 1 </cn>
                    </apply>
                    <apply>
                      <eq/>
                      <ci> s_Ca </ci>
                      <cn type="integer"> 1 </cn>
                    </apply>
                  </apply>
                  <apply>
                    <eq/>
                    <ci> s_PA </ci>
                    <cn type="integer"> 1 </cn>
                  </apply>
                </apply>
              </apply>
            </math>
                                </qual:functionTerm>
        </qual:listOfFunctionTerms>
      </qual:transition>
      <qual:transition qual:id="tr_DOCK180">
        <qual:listOfInputs>
          <qual:input qual:thresholdLevel="1" qual:transitionEffect="none" qual:qualitativeSpecies="s_Cas" qual:id="tr_DOCK180_in_28"/>
          <qual:input qual:thresholdLevel="1" qual:transitionEffect="none" qual:qualitativeSpecies="s_Crk" qual:id="tr_DOCK180_in_31"/>
          <qual:input qual:thresholdLevel="1" qual:transitionEffect="none" qual:qualitativeSpecies="s_PIP3_345" qual:id="tr_DOCK180_in_92"/>
        </qual:listOfInputs>
        <qual:listOfOutputs>
          <qual:output qual:transitionEffect="assignmentLevel" qual:qualitativeSpecies="s_DOCK180"/>
        </qual:listOfOutputs>
        <qual:listOfFunctionTerms>
          <qual:defaultTerm qual:resultLevel="0">
          </qual:defaultTerm>
          <qual:functionTerm qual:resultLevel="1">
            <math xmlns="http://www.w3.org/1998/Math/MathML">            
              <apply>
                <and/>
                <apply>
                  <and/>
                  <apply>
                    <eq/>
                    <ci> s_Crk </ci>
                    <cn type="integer"> 1 </cn>
                  </apply>
                  <apply>
                    <eq/>
                    <ci> s_Cas </ci>
                    <cn type="integer"> 1 </cn>
                  </apply>
                </apply>
                <apply>
                  <eq/>
                  <ci> s_PIP3_345 </ci>
                  <cn type="integer"> 1 </cn>
                </apply>
              </apply>
            </math>
                                </qual:functionTerm>
        </qual:listOfFunctionTerms>
      </qual:transition>
      <qual:transition qual:id="tr_EGFR">
        <qual:listOfInputs>
          <qual:input qual:thresholdLevel="1" qual:transitionEffect="none" qual:qualitativeSpecies="s_Ca" qual:id="tr_EGFR_in_23"/>
          <qual:input qual:thresholdLevel="1" qual:transitionEffect="none" qual:qualitativeSpecies="s_EGF" qual:id="tr_EGFR_in_5"/>
          <qual:input qual:thresholdLevel="1" qual:transitionEffect="none" qual:qualitativeSpecies="s_PKC" qual:id="tr_EGFR_in_96"/>
          <qual:input qual:thresholdLevel="1" qual:transitionEffect="none" qual:qualitativeSpecies="s_alpha_1213R" qual:id="tr_EGFR_in_13"/>
          <qual:input qual:thresholdLevel="1" qual:transitionEffect="none" qual:qualitativeSpecies="s_alpha_iR" qual:id="tr_EGFR_in_14"/>
          <qual:input qual:thresholdLevel="1" qual:transitionEffect="none" qual:qualitativeSpecies="s_alpha_qR" qual:id="tr_EGFR_in_15"/>
        </qual:listOfInputs>
        <qual:listOfOutputs>
          <qual:output qual:transitionEffect="assignmentLevel" qual:qualitativeSpecies="s_EGFR"/>
        </qual:listOfOutputs>
        <qual:listOfFunctionTerms>
          <qual:defaultTerm qual:resultLevel="0">
          </qual:defaultTerm>
          <qual:functionTerm qual:resultLevel="1">
            <math xmlns="http://www.w3.org/1998/Math/MathML">            
              <apply>
                <or/>
                <apply>
                  <or/>
                  <apply>
                    <or/>
                    <apply>
                      <and/>
                      <apply>
                        <eq/>
                        <ci> s_EGF </ci>
                        <cn type="integer"> 1 </cn>
                      </apply>
                      <apply>
                        <eq/>
                        <ci> s_PKC </ci>
                        <cn type="integer"> 0 </cn>
                      </apply>
                    </apply>
                    <apply>
                      <and/>
                      <apply>
                        <and/>
                        <apply>
                          <eq/>
                          <ci> s_alpha_1213R </ci>
                          <cn type="integer"> 1 </cn>
                        </apply>
                        <apply>
                          <eq/>
                          <ci> s_Ca </ci>
                          <cn type="integer"> 1 </cn>
                        </apply>
                      </apply>
                      <apply>
                        <eq/>
                        <ci> s_PKC </ci>
                        <cn type="integer"> 1 </cn>
                      </apply>
                    </apply>
                  </apply>
                  <apply>
                    <and/>
                    <apply>
                      <and/>
                      <apply>
                        <eq/>
                        <ci> s_alpha_iR </ci>
                        <cn type="integer"> 1 </cn>
                      </apply>
                      <apply>
                        <eq/>
                        <ci> s_Ca </ci>
                        <cn type="integer"> 1 </cn>
                      </apply>
                    </apply>
                    <apply>
                      <eq/>
                      <ci> s_PKC </ci>
                      <cn type="integer"> 1 </cn>
                    </apply>
                  </apply>
                </apply>
                <apply>
                  <and/>
                  <apply>
                    <and/>
                    <apply>
                      <eq/>
                      <ci> s_alpha_qR </ci>
                      <cn type="integer"> 1 </cn>
                    </apply>
                    <apply>
                      <eq/>
                      <ci> s_Ca </ci>
                      <cn type="integer"> 1 </cn>
                    </apply>
                  </apply>
                  <apply>
                    <eq/>
                    <ci> s_PKC </ci>
                    <cn type="integer"> 1 </cn>
                  </apply>
                </apply>
              </apply>
            </math>
                                </qual:functionTerm>
        </qual:listOfFunctionTerms>
      </qual:transition>
      <qual:transition qual:id="tr_Erk">
        <qual:listOfInputs>
          <qual:input qual:thresholdLevel="1" qual:transitionEffect="none" qual:qualitativeSpecies="s_Erk" qual:id="tr_Erk_in_37"/>
          <qual:input qual:thresholdLevel="1" qual:transitionEffect="none" qual:qualitativeSpecies="s_MKPs" qual:id="tr_Erk_in_65"/>
          <qual:input qual:thresholdLevel="1" qual:transitionEffect="none" qual:qualitativeSpecies="s_Mek" qual:id="tr_Erk_in_57"/>
          <qual:input qual:thresholdLevel="1" qual:transitionEffect="none" qual:qualitativeSpecies="s_PP2A" qual:id="tr_Erk_in_102"/>
        </qual:listOfInputs>
        <qual:listOfOutputs>
          <qual:output qual:transitionEffect="assignmentLevel" qual:qualitativeSpecies="s_Erk"/>
        </qual:listOfOutputs>
        <qual:listOfFunctionTerms>
          <qual:defaultTerm qual:resultLevel="0">
          </qual:defaultTerm>
          <qual:functionTerm qual:resultLevel="1">
            <math xmlns="http://www.w3.org/1998/Math/MathML">            
              <apply>
                <or/>
                <apply>
                  <and/>
                  <apply>
                    <eq/>
                    <ci> s_Erk </ci>
                    <cn type="integer"> 1 </cn>
                  </apply>
                  <apply>
                    <not/>
                    <apply>
                      <and/>
                      <apply>
                        <eq/>
                        <ci> s_MKPs </ci>
                        <cn type="integer"> 0 </cn>
                      </apply>
                      <apply>
                        <eq/>
                        <ci> s_PP2A </ci>
                        <cn type="integer"> 0 </cn>
                      </apply>
                    </apply>
                  </apply>
                </apply>
                <apply>
                  <and/>
                  <apply>
                    <eq/>
                    <ci> s_Mek </ci>
                    <cn type="integer"> 1 </cn>
                  </apply>
                  <apply>
                    <not/>
                    <apply>
                      <and/>
                      <apply>
                        <eq/>
                        <ci> s_MKPs </ci>
                        <cn type="integer"> 0 </cn>
                      </apply>
                      <apply>
                        <eq/>
                        <ci> s_PP2A </ci>
                        <cn type="integer"> 0 </cn>
                      </apply>
                    </apply>
                  </apply>
                </apply>
              </apply>
            </math>
                                </qual:functionTerm>
        </qual:listOfFunctionTerms>
      </qual:transition>
      <qual:transition qual:id="tr_Fak">
        <qual:listOfInputs>
          <qual:input qual:thresholdLevel="1" qual:transitionEffect="none" qual:qualitativeSpecies="s_Fak" qual:id="tr_Fak_in_38"/>
          <qual:input qual:thresholdLevel="1" qual:transitionEffect="none" qual:qualitativeSpecies="s_Integrins" qual:id="tr_Fak_in_54"/>
          <qual:input qual:thresholdLevel="1" qual:transitionEffect="none" qual:qualitativeSpecies="s_PTEN" qual:id="tr_Fak_in_103"/>
          <qual:input qual:thresholdLevel="1" qual:transitionEffect="none" qual:qualitativeSpecies="s_Src" qual:id="tr_Fak_in_128"/>
          <qual:input qual:thresholdLevel="1" qual:transitionEffect="none" qual:qualitativeSpecies="s_Talin" qual:id="tr_Fak_in_131"/>
        </qual:listOfInputs>
        <qual:listOfOutputs>
          <qual:output qual:transitionEffect="assignmentLevel" qual:qualitativeSpecies="s_Fak"/>
        </qual:listOfOutputs>
        <qual:listOfFunctionTerms>
          <qual:defaultTerm qual:resultLevel="0">
          </qual:defaultTerm>
          <qual:functionTerm qual:resultLevel="1">
            <math xmlns="http://www.w3.org/1998/Math/MathML">            
              <apply>
                <or/>
                <apply>
                  <and/>
                  <apply>
                    <and/>
                    <apply>
                      <eq/>
                      <ci> s_Integrins </ci>
                      <cn type="integer"> 1 </cn>
                    </apply>
                    <apply>
                      <not/>
                      <apply>
                        <and/>
                        <apply>
                          <eq/>
                          <ci> s_PTEN </ci>
                          <cn type="integer"> 0 </cn>
                        </apply>
                        <apply>
                          <eq/>
                          <ci> s_Fak </ci>
                          <cn type="integer"> 1 </cn>
                        </apply>
                      </apply>
                    </apply>
                  </apply>
                  <apply>
                    <eq/>
                    <ci> s_Talin </ci>
                    <cn type="integer"> 1 </cn>
                  </apply>
                </apply>
                <apply>
                  <and/>
                  <apply>
                    <and/>
                    <apply>
                      <eq/>
                      <ci> s_Src </ci>
                      <cn type="integer"> 1 </cn>
                    </apply>
                    <apply>
                      <not/>
                      <apply>
                        <and/>
                        <apply>
                          <eq/>
                          <ci> s_PTEN </ci>
                          <cn type="integer"> 0 </cn>
                        </apply>
                        <apply>
                          <eq/>
                          <ci> s_Fak </ci>
                          <cn type="integer"> 1 </cn>
                        </apply>
                      </apply>
                    </apply>
                  </apply>
                  <apply>
                    <eq/>
                    <ci> s_Fak </ci>
                    <cn type="integer"> 1 </cn>
                  </apply>
                </apply>
              </apply>
            </math>
                                </qual:functionTerm>
        </qual:listOfFunctionTerms>
      </qual:transition>
      <qual:transition qual:id="tr_Ga_1213">
        <qual:listOfInputs>
          <qual:input qual:thresholdLevel="1" qual:transitionEffect="none" qual:qualitativeSpecies="s_Ga_1213" qual:id="tr_Ga_1213_in_39"/>
          <qual:input qual:thresholdLevel="1" qual:transitionEffect="none" qual:qualitativeSpecies="s_Gbg_1213" qual:id="tr_Ga_1213_in_44"/>
          <qual:input qual:thresholdLevel="1" qual:transitionEffect="none" qual:qualitativeSpecies="s_alpha_1213R" qual:id="tr_Ga_1213_in_13"/>
          <qual:input qual:thresholdLevel="1" qual:transitionEffect="none" qual:qualitativeSpecies="s_p115RhoGEF" qual:id="tr_Ga_1213_in_74"/>
        </qual:listOfInputs>
        <qual:listOfOutputs>
          <qual:output qual:transitionEffect="assignmentLevel" qual:qualitativeSpecies="s_Ga_1213"/>
        </qual:listOfOutputs>
        <qual:listOfFunctionTerms>
          <qual:defaultTerm qual:resultLevel="0">
          </qual:defaultTerm>
          <qual:functionTerm qual:resultLevel="1">
            <math xmlns="http://www.w3.org/1998/Math/MathML">            
              <apply>
                <or/>
                <apply>
                  <and/>
                  <apply>
                    <and/>
                    <apply>
                      <eq/>
                      <ci> s_Ga_1213 </ci>
                      <cn type="integer"> 1 </cn>
                    </apply>
                    <apply>
                      <eq/>
                      <ci> s_p115RhoGEF </ci>
                      <cn type="integer"> 0 </cn>
                    </apply>
                  </apply>
                  <apply>
                    <eq/>
                    <ci> s_Gbg_1213 </ci>
                    <cn type="integer"> 1 </cn>
                  </apply>
                </apply>
                <apply>
                  <and/>
                  <apply>
                    <and/>
                    <apply>
                      <eq/>
                      <ci> s_alpha_1213R </ci>
                      <cn type="integer"> 1 </cn>
                    </apply>
                    <apply>
                      <eq/>
                      <ci> s_Ga_1213 </ci>
                      <cn type="integer"> 0 </cn>
                    </apply>
                  </apply>
                  <apply>
                    <eq/>
                    <ci> s_Gbg_1213 </ci>
                    <cn type="integer"> 0 </cn>
                  </apply>
                </apply>
              </apply>
            </math>
                                </qual:functionTerm>
        </qual:listOfFunctionTerms>
      </qual:transition>
      <qual:transition qual:id="tr_Gab1">
        <qual:listOfInputs>
          <qual:input qual:thresholdLevel="1" qual:transitionEffect="none" qual:qualitativeSpecies="s_EGFR" qual:id="tr_Gab1_in_36"/>
          <qual:input qual:thresholdLevel="1" qual:transitionEffect="none" qual:qualitativeSpecies="s_Gab1" qual:id="tr_Gab1_in_40"/>
          <qual:input qual:thresholdLevel="1" qual:transitionEffect="none" qual:qualitativeSpecies="s_Grb2" qual:id="tr_Gab1_in_50"/>
          <qual:input qual:thresholdLevel="1" qual:transitionEffect="none" qual:qualitativeSpecies="s_PIP3_345" qual:id="tr_Gab1_in_92"/>
          <qual:input qual:thresholdLevel="1" qual:transitionEffect="none" qual:qualitativeSpecies="s_SHP2" qual:id="tr_Gab1_in_126"/>
        </qual:listOfInputs>
        <qual:listOfOutputs>
          <qual:output qual:transitionEffect="assignmentLevel" qual:qualitativeSpecies="s_Gab1"/>
        </qual:listOfOutputs>
        <qual:listOfFunctionTerms>
          <qual:defaultTerm qual:resultLevel="0">
          </qual:defaultTerm>
          <qual:functionTerm qual:resultLevel="1">
            <math xmlns="http://www.w3.org/1998/Math/MathML">            
              <apply>
                <or/>
                <apply>
                  <and/>
                  <apply>
                    <and/>
                    <apply>
                      <and/>
                      <apply>
                        <eq/>
                        <ci> s_Gab1 </ci>
                        <cn type="integer"> 1 </cn>
                      </apply>
                      <apply>
                        <not/>
                        <apply>
                          <eq/>
                          <ci> s_SHP2 </ci>
                          <cn type="integer"> 0 </cn>
                        </apply>
                      </apply>
                    </apply>
                    <apply>
                      <eq/>
                      <ci> s_EGFR </ci>
                      <cn type="integer"> 1 </cn>
                    </apply>
                  </apply>
                  <apply>
                    <eq/>
                    <ci> s_PIP3_345 </ci>
                    <cn type="integer"> 1 </cn>
                  </apply>
                </apply>
                <apply>
                  <and/>
                  <apply>
                    <and/>
                    <apply>
                      <eq/>
                      <ci> s_Grb2 </ci>
                      <cn type="integer"> 1 </cn>
                    </apply>
                    <apply>
                      <not/>
                      <apply>
                        <eq/>
                        <ci> s_SHP2 </ci>
                        <cn type="integer"> 0 </cn>
                      </apply>
                    </apply>
                  </apply>
                  <apply>
                    <and/>
                    <apply>
                      <eq/>
                      <ci> s_EGFR </ci>
                      <cn type="integer"> 1 </cn>
                    </apply>
                    <apply>
                      <eq/>
                      <ci> s_Gab1 </ci>
                      <cn type="integer"> 0 </cn>
                    </apply>
                  </apply>
                </apply>
              </apply>
            </math>
                                </qual:functionTerm>
        </qual:listOfFunctionTerms>
      </qual:transition>
      <qual:transition qual:id="tr_Gai">
        <qual:listOfInputs>
          <qual:input qual:thresholdLevel="1" qual:transitionEffect="none" qual:qualitativeSpecies="s_Gai" qual:id="tr_Gai_in_41"/>
          <qual:input qual:thresholdLevel="1" qual:transitionEffect="none" qual:qualitativeSpecies="s_Gbg_i" qual:id="tr_Gai_in_45"/>
          <qual:input qual:thresholdLevel="1" qual:transitionEffect="none" qual:qualitativeSpecies="s_PKA" qual:id="tr_Gai_in_95"/>
          <qual:input qual:thresholdLevel="1" qual:transitionEffect="none" qual:qualitativeSpecies="s_RGS" qual:id="tr_Gai_in_118"/>
          <qual:input qual:thresholdLevel="1" qual:transitionEffect="none" qual:qualitativeSpecies="s_alpha_iR" qual:id="tr_Gai_in_14"/>
          <qual:input qual:thresholdLevel="1" qual:transitionEffect="none" qual:qualitativeSpecies="s_alpha_sL" qual:id="tr_Gai_in_3"/>
          <qual:input qual:thresholdLevel="1" qual:transitionEffect="none" qual:qualitativeSpecies="s_alpha_sR" qual:id="tr_Gai_in_16"/>
        </qual:listOfInputs>
        <qual:listOfOutputs>
          <qual:output qual:transitionEffect="assignmentLevel" qual:qualitativeSpecies="s_Gai"/>
        </qual:listOfOutputs>
        <qual:listOfFunctionTerms>
          <qual:defaultTerm qual:resultLevel="0">
          </qual:defaultTerm>
          <qual:functionTerm qual:resultLevel="1">
            <math xmlns="http://www.w3.org/1998/Math/MathML">            
              <apply>
                <or/>
                <apply>
                  <or/>
                  <apply>
                    <and/>
                    <apply>
                      <and/>
                      <apply>
                        <and/>
                        <apply>
                          <eq/>
                          <ci> s_Gbg_i </ci>
                          <cn type="integer"> 1 </cn>
                        </apply>
                        <apply>
                          <not/>
                          <apply>
                            <and/>
                            <apply>
                              <eq/>
                              <ci> s_RGS </ci>
                              <cn type="integer"> 0 </cn>
                            </apply>
                            <apply>
                              <eq/>
                              <ci> s_Gai </ci>
                              <cn type="integer"> 1 </cn>
                            </apply>
                          </apply>
                        </apply>
                      </apply>
                      <apply>
                        <eq/>
                        <ci> s_RGS </ci>
                        <cn type="integer"> 0 </cn>
                      </apply>
                    </apply>
                    <apply>
                      <eq/>
                      <ci> s_Gai </ci>
                      <cn type="integer"> 1 </cn>
                    </apply>
                  </apply>
                  <apply>
                    <and/>
                    <apply>
                      <and/>
                      <apply>
                        <and/>
                        <apply>
                          <and/>
                          <apply>
                            <and/>
                            <apply>
                              <eq/>
                              <ci> s_PKA </ci>
                              <cn type="integer"> 1 </cn>
                            </apply>
                            <apply>
                              <not/>
                              <apply>
                                <and/>
                                <apply>
                                  <eq/>
                                  <ci> s_RGS </ci>
                                  <cn type="integer"> 0 </cn>
                                </apply>
                                <apply>
                                  <eq/>
                                  <ci> s_Gai </ci>
                                  <cn type="integer"> 1 </cn>
                                </apply>
                              </apply>
                            </apply>
                          </apply>
                          <apply>
                            <eq/>
                            <ci> s_Gai </ci>
                            <cn type="integer"> 0 </cn>
                          </apply>
                        </apply>
                        <apply>
                          <eq/>
                          <ci> s_Gbg_i </ci>
                          <cn type="integer"> 0 </cn>
                        </apply>
                      </apply>
                      <apply>
                        <eq/>
                        <ci> s_alpha_sR </ci>
                        <cn type="integer"> 0 </cn>
                      </apply>
                    </apply>
                    <apply>
                      <eq/>
                      <ci> s_alpha_sL </ci>
                      <cn type="integer"> 1 </cn>
                    </apply>
                  </apply>
                </apply>
                <apply>
                  <and/>
                  <apply>
                    <and/>
                    <apply>
                      <and/>
                      <apply>
                        <eq/>
                        <ci> s_alpha_iR </ci>
                        <cn type="integer"> 1 </cn>
                      </apply>
                      <apply>
                        <not/>
                        <apply>
                          <and/>
                          <apply>
                            <eq/>
                            <ci> s_RGS </ci>
                            <cn type="integer"> 0 </cn>
                          </apply>
                          <apply>
                            <eq/>
                            <ci> s_Gai </ci>
                            <cn type="integer"> 1 </cn>
                          </apply>
                        </apply>
                      </apply>
                    </apply>
                    <apply>
                      <eq/>
                      <ci> s_Gai </ci>
                      <cn type="integer"> 0 </cn>
                    </apply>
                  </apply>
                  <apply>
                    <eq/>
                    <ci> s_Gbg_i </ci>
                    <cn type="integer"> 0 </cn>
                  </apply>
                </apply>
              </apply>
            </math>
                                </qual:functionTerm>
        </qual:listOfFunctionTerms>
      </qual:transition>
      <qual:transition qual:id="tr_Gaq">
        <qual:listOfInputs>
          <qual:input qual:thresholdLevel="1" qual:transitionEffect="none" qual:qualitativeSpecies="s_Gaq" qual:id="tr_Gaq_in_42"/>
          <qual:input qual:thresholdLevel="1" qual:transitionEffect="none" qual:qualitativeSpecies="s_Gbg_q" qual:id="tr_Gaq_in_46"/>
          <qual:input qual:thresholdLevel="1" qual:transitionEffect="none" qual:qualitativeSpecies="s_PLC_B" qual:id="tr_Gaq_in_99"/>
          <qual:input qual:thresholdLevel="1" qual:transitionEffect="none" qual:qualitativeSpecies="s_RGS" qual:id="tr_Gaq_in_118"/>
          <qual:input qual:thresholdLevel="1" qual:transitionEffect="none" qual:qualitativeSpecies="s_alpha_qR" qual:id="tr_Gaq_in_15"/>
        </qual:listOfInputs>
        <qual:listOfOutputs>
          <qual:output qual:transitionEffect="assignmentLevel" qual:qualitativeSpecies="s_Gaq"/>
        </qual:listOfOutputs>
        <qual:listOfFunctionTerms>
          <qual:defaultTerm qual:resultLevel="0">
          </qual:defaultTerm>
          <qual:functionTerm qual:resultLevel="1">
            <math xmlns="http://www.w3.org/1998/Math/MathML">            
              <apply>
                <or/>
                <apply>
                  <and/>
                  <apply>
                    <and/>
                    <apply>
                      <and/>
                      <apply>
                        <and/>
                        <apply>
                          <eq/>
                          <ci> s_Gaq </ci>
                          <cn type="integer"> 1 </cn>
                        </apply>
                        <apply>
                          <not/>
                          <apply>
                            <and/>
                            <apply>
                              <and/>
                              <apply>
                                <and/>
                                <apply>
                                  <eq/>
                                  <ci> s_Gbg_q </ci>
                                  <cn type="integer"> 0 </cn>
                                </apply>
                                <apply>
                                  <eq/>
                                  <ci> s_Gaq </ci>
                                  <cn type="integer"> 0 </cn>
                                </apply>
                              </apply>
                              <apply>
                                <and/>
                                <apply>
                                  <eq/>
                                  <ci> s_PLC_B </ci>
                                  <cn type="integer"> 0 </cn>
                                </apply>
                                <apply>
                                  <eq/>
                                  <ci> s_Gaq </ci>
                                  <cn type="integer"> 1 </cn>
                                </apply>
                              </apply>
                            </apply>
                            <apply>
                              <and/>
                              <apply>
                                <eq/>
                                <ci> s_RGS </ci>
                                <cn type="integer"> 0 </cn>
                              </apply>
                              <apply>
                                <eq/>
                                <ci> s_Gaq </ci>
                                <cn type="integer"> 1 </cn>
                              </apply>
                            </apply>
                          </apply>
                        </apply>
                      </apply>
                      <apply>
                        <eq/>
                        <ci> s_PLC_B </ci>
                        <cn type="integer"> 0 </cn>
                      </apply>
                    </apply>
                    <apply>
                      <eq/>
                      <ci> s_RGS </ci>
                      <cn type="integer"> 0 </cn>
                    </apply>
                  </apply>
                  <apply>
                    <eq/>
                    <ci> s_Gbg_q </ci>
                    <cn type="integer"> 1 </cn>
                  </apply>
                </apply>
                <apply>
                  <and/>
                  <apply>
                    <and/>
                    <apply>
                      <eq/>
                      <ci> s_alpha_qR </ci>
                      <cn type="integer"> 1 </cn>
                    </apply>
                    <apply>
                      <not/>
                      <apply>
                        <and/>
                        <apply>
                          <and/>
                          <apply>
                            <and/>
                            <apply>
                              <eq/>
                              <ci> s_Gbg_q </ci>
                              <cn type="integer"> 0 </cn>
                            </apply>
                            <apply>
                              <eq/>
                              <ci> s_Gaq </ci>
                              <cn type="integer"> 0 </cn>
                            </apply>
                          </apply>
                          <apply>
                            <and/>
                            <apply>
                              <eq/>
                              <ci> s_PLC_B </ci>
                              <cn type="integer"> 0 </cn>
                            </apply>
                            <apply>
                              <eq/>
                              <ci> s_Gaq </ci>
                              <cn type="integer"> 1 </cn>
                            </apply>
                          </apply>
                        </apply>
                        <apply>
                          <and/>
                          <apply>
                            <eq/>
                            <ci> s_RGS </ci>
                            <cn type="integer"> 0 </cn>
                          </apply>
                          <apply>
                            <eq/>
                            <ci> s_Gaq </ci>
                            <cn type="integer"> 1 </cn>
                          </apply>
                        </apply>
                      </apply>
                    </apply>
                  </apply>
                  <apply>
                    <and/>
                    <apply>
                      <eq/>
                      <ci> s_Gaq </ci>
                      <cn type="integer"> 0 </cn>
                    </apply>
                    <apply>
                      <eq/>
                      <ci> s_Gbg_q </ci>
                      <cn type="integer"> 0 </cn>
                    </apply>
                  </apply>
                </apply>
              </apply>
            </math>
                                </qual:functionTerm>
        </qual:listOfFunctionTerms>
      </qual:transition>
      <qual:transition qual:id="tr_Gas">
        <qual:listOfInputs>
          <qual:input qual:thresholdLevel="1" qual:transitionEffect="none" qual:qualitativeSpecies="s_Gas" qual:id="tr_Gas_in_43"/>
          <qual:input qual:thresholdLevel="1" qual:transitionEffect="none" qual:qualitativeSpecies="s_Gbg_s" qual:id="tr_Gas_in_47"/>
          <qual:input qual:thresholdLevel="1" qual:transitionEffect="none" qual:qualitativeSpecies="s_PKA" qual:id="tr_Gas_in_95"/>
          <qual:input qual:thresholdLevel="1" qual:transitionEffect="none" qual:qualitativeSpecies="s_RGS" qual:id="tr_Gas_in_118"/>
          <qual:input qual:thresholdLevel="1" qual:transitionEffect="none" qual:qualitativeSpecies="s_alpha_sR" qual:id="tr_Gas_in_16"/>
        </qual:listOfInputs>
        <qual:listOfOutputs>
          <qual:output qual:transitionEffect="assignmentLevel" qual:qualitativeSpecies="s_Gas"/>
        </qual:listOfOutputs>
        <qual:listOfFunctionTerms>
          <qual:defaultTerm qual:resultLevel="0">
          </qual:defaultTerm>
          <qual:functionTerm qual:resultLevel="1">
            <math xmlns="http://www.w3.org/1998/Math/MathML">            
              <apply>
                <or/>
                <apply>
                  <and/>
                  <apply>
                    <and/>
                    <apply>
                      <and/>
                      <apply>
                        <eq/>
                        <ci> s_Gbg_s </ci>
                        <cn type="integer"> 1 </cn>
                      </apply>
                      <apply>
                        <not/>
                        <apply>
                          <and/>
                          <apply>
                            <and/>
                            <apply>
                              <and/>
                              <apply>
                                <eq/>
                                <ci> s_Gbg_s </ci>
                                <cn type="integer"> 0 </cn>
                              </apply>
                              <apply>
                                <eq/>
                                <ci> s_Gas </ci>
                                <cn type="integer"> 0 </cn>
                              </apply>
                            </apply>
                            <apply>
                              <and/>
                              <apply>
                                <eq/>
                                <ci> s_PKA </ci>
                                <cn type="integer"> 0 </cn>
                              </apply>
                              <apply>
                                <eq/>
                                <ci> s_Gas </ci>
                                <cn type="integer"> 0 </cn>
                              </apply>
                            </apply>
                          </apply>
                          <apply>
                            <and/>
                            <apply>
                              <eq/>
                              <ci> s_RGS </ci>
                              <cn type="integer"> 0 </cn>
                            </apply>
                            <apply>
                              <eq/>
                              <ci> s_Gas </ci>
                              <cn type="integer"> 1 </cn>
                            </apply>
                          </apply>
                        </apply>
                      </apply>
                    </apply>
                    <apply>
                      <eq/>
                      <ci> s_RGS </ci>
                      <cn type="integer"> 0 </cn>
                    </apply>
                  </apply>
                  <apply>
                    <eq/>
                    <ci> s_Gas </ci>
                    <cn type="integer"> 1 </cn>
                  </apply>
                </apply>
                <apply>
                  <and/>
                  <apply>
                    <and/>
                    <apply>
                      <and/>
                      <apply>
                        <and/>
                        <apply>
                          <eq/>
                          <ci> s_alpha_sR </ci>
                          <cn type="integer"> 1 </cn>
                        </apply>
                        <apply>
                          <not/>
                          <apply>
                            <and/>
                            <apply>
                              <and/>
                              <apply>
                                <and/>
                                <apply>
                                  <eq/>
                                  <ci> s_Gbg_s </ci>
                                  <cn type="integer"> 0 </cn>
                                </apply>
                                <apply>
                                  <eq/>
                                  <ci> s_Gas </ci>
                                  <cn type="integer"> 0 </cn>
                                </apply>
                              </apply>
                              <apply>
                                <and/>
                                <apply>
                                  <eq/>
                                  <ci> s_PKA </ci>
                                  <cn type="integer"> 0 </cn>
                                </apply>
                                <apply>
                                  <eq/>
                                  <ci> s_Gas </ci>
                                  <cn type="integer"> 0 </cn>
                                </apply>
                              </apply>
                            </apply>
                            <apply>
                              <and/>
                              <apply>
                                <eq/>
                                <ci> s_RGS </ci>
                                <cn type="integer"> 0 </cn>
                              </apply>
                              <apply>
                                <eq/>
                                <ci> s_Gas </ci>
                                <cn type="integer"> 1 </cn>
                              </apply>
                            </apply>
                          </apply>
                        </apply>
                      </apply>
                      <apply>
                        <eq/>
                        <ci> s_Gas </ci>
                        <cn type="integer"> 0 </cn>
                      </apply>
                    </apply>
                    <apply>
                      <eq/>
                      <ci> s_Gbg_s </ci>
                      <cn type="integer"> 0 </cn>
                    </apply>
                  </apply>
                  <apply>
                    <eq/>
                    <ci> s_PKA </ci>
                    <cn type="integer"> 0 </cn>
                  </apply>
                </apply>
              </apply>
            </math>
                                </qual:functionTerm>
        </qual:listOfFunctionTerms>
      </qual:transition>
      <qual:transition qual:id="tr_Gbg_1213">
        <qual:listOfInputs>
          <qual:input qual:thresholdLevel="1" qual:transitionEffect="none" qual:qualitativeSpecies="s_Ga_1213" qual:id="tr_Gbg_1213_in_39"/>
          <qual:input qual:thresholdLevel="1" qual:transitionEffect="none" qual:qualitativeSpecies="s_Gbg_1213" qual:id="tr_Gbg_1213_in_44"/>
          <qual:input qual:thresholdLevel="1" qual:transitionEffect="none" qual:qualitativeSpecies="s_alpha_1213R" qual:id="tr_Gbg_1213_in_13"/>
        </qual:listOfInputs>
        <qual:listOfOutputs>
          <qual:output qual:transitionEffect="assignmentLevel" qual:qualitativeSpecies="s_Gbg_1213"/>
        </qual:listOfOutputs>
        <qual:listOfFunctionTerms>
          <qual:defaultTerm qual:resultLevel="0">
          </qual:defaultTerm>
          <qual:functionTerm qual:resultLevel="1">
            <math xmlns="http://www.w3.org/1998/Math/MathML">            
              <apply>
                <or/>
                <apply>
                  <and/>
                  <apply>
                    <eq/>
                    <ci> s_Ga_1213 </ci>
                    <cn type="integer"> 1 </cn>
                  </apply>
                  <apply>
                    <not/>
                    <apply>
                      <and/>
                      <apply>
                        <eq/>
                        <ci> s_Gbg_1213 </ci>
                        <cn type="integer"> 0 </cn>
                      </apply>
                      <apply>
                        <eq/>
                        <ci> s_Ga_1213 </ci>
                        <cn type="integer"> 0 </cn>
                      </apply>
                    </apply>
                  </apply>
                </apply>
                <apply>
                  <and/>
                  <apply>
                    <and/>
                    <apply>
                      <and/>
                      <apply>
                        <eq/>
                        <ci> s_alpha_1213R </ci>
                        <cn type="integer"> 1 </cn>
                      </apply>
                      <apply>
                        <not/>
                        <apply>
                          <and/>
                          <apply>
                            <eq/>
                            <ci> s_Gbg_1213 </ci>
                            <cn type="integer"> 0 </cn>
                          </apply>
                          <apply>
                            <eq/>
                            <ci> s_Ga_1213 </ci>
                            <cn type="integer"> 0 </cn>
                          </apply>
                        </apply>
                      </apply>
                    </apply>
                    <apply>
                      <eq/>
                      <ci> s_Ga_1213 </ci>
                      <cn type="integer"> 0 </cn>
                    </apply>
                  </apply>
                  <apply>
                    <eq/>
                    <ci> s_Gbg_1213 </ci>
                    <cn type="integer"> 0 </cn>
                  </apply>
                </apply>
              </apply>
            </math>
                                </qual:functionTerm>
        </qual:listOfFunctionTerms>
      </qual:transition>
      <qual:transition qual:id="tr_Gbg_i">
        <qual:listOfInputs>
          <qual:input qual:thresholdLevel="1" qual:transitionEffect="none" qual:qualitativeSpecies="s_Gai" qual:id="tr_Gbg_i_in_41"/>
          <qual:input qual:thresholdLevel="1" qual:transitionEffect="none" qual:qualitativeSpecies="s_Gbg_i" qual:id="tr_Gbg_i_in_45"/>
          <qual:input qual:thresholdLevel="1" qual:transitionEffect="none" qual:qualitativeSpecies="s_alpha_iR" qual:id="tr_Gbg_i_in_14"/>
        </qual:listOfInputs>
        <qual:listOfOutputs>
          <qual:output qual:transitionEffect="assignmentLevel" qual:qualitativeSpecies="s_Gbg_i"/>
        </qual:listOfOutputs>
        <qual:listOfFunctionTerms>
          <qual:defaultTerm qual:resultLevel="0">
          </qual:defaultTerm>
          <qual:functionTerm qual:resultLevel="1">
            <math xmlns="http://www.w3.org/1998/Math/MathML">            
              <apply>
                <or/>
                <apply>
                  <and/>
                  <apply>
                    <eq/>
                    <ci> s_Gai </ci>
                    <cn type="integer"> 1 </cn>
                  </apply>
                  <apply>
                    <not/>
                    <apply>
                      <and/>
                      <apply>
                        <eq/>
                        <ci> s_Gbg_i </ci>
                        <cn type="integer"> 0 </cn>
                      </apply>
                      <apply>
                        <eq/>
                        <ci> s_Gai </ci>
                        <cn type="integer"> 0 </cn>
                      </apply>
                    </apply>
                  </apply>
                </apply>
                <apply>
                  <and/>
                  <apply>
                    <and/>
                    <apply>
                      <and/>
                      <apply>
                        <eq/>
                        <ci> s_alpha_iR </ci>
                        <cn type="integer"> 1 </cn>
                      </apply>
                      <apply>
                        <not/>
                        <apply>
                          <and/>
                          <apply>
                            <eq/>
                            <ci> s_Gbg_i </ci>
                            <cn type="integer"> 0 </cn>
                          </apply>
                          <apply>
                            <eq/>
                            <ci> s_Gai </ci>
                            <cn type="integer"> 0 </cn>
                          </apply>
                        </apply>
                      </apply>
                    </apply>
                    <apply>
                      <eq/>
                      <ci> s_Gai </ci>
                      <cn type="integer"> 0 </cn>
                    </apply>
                  </apply>
                  <apply>
                    <eq/>
                    <ci> s_Gbg_i </ci>
                    <cn type="integer"> 0 </cn>
                  </apply>
                </apply>
              </apply>
            </math>
                                </qual:functionTerm>
        </qual:listOfFunctionTerms>
      </qual:transition>
      <qual:transition qual:id="tr_Gbg_q">
        <qual:listOfInputs>
          <qual:input qual:thresholdLevel="1" qual:transitionEffect="none" qual:qualitativeSpecies="s_Gaq" qual:id="tr_Gbg_q_in_42"/>
          <qual:input qual:thresholdLevel="1" qual:transitionEffect="none" qual:qualitativeSpecies="s_Gbg_q" qual:id="tr_Gbg_q_in_46"/>
          <qual:input qual:thresholdLevel="1" qual:transitionEffect="none" qual:qualitativeSpecies="s_alpha_qR" qual:id="tr_Gbg_q_in_15"/>
        </qual:listOfInputs>
        <qual:listOfOutputs>
          <qual:output qual:transitionEffect="assignmentLevel" qual:qualitativeSpecies="s_Gbg_q"/>
        </qual:listOfOutputs>
        <qual:listOfFunctionTerms>
          <qual:defaultTerm qual:resultLevel="0">
          </qual:defaultTerm>
          <qual:functionTerm qual:resultLevel="1">
            <math xmlns="http://www.w3.org/1998/Math/MathML">            
              <apply>
                <or/>
                <apply>
                  <and/>
                  <apply>
                    <eq/>
                    <ci> s_Gaq </ci>
                    <cn type="integer"> 1 </cn>
                  </apply>
                  <apply>
                    <not/>
                    <apply>
                      <and/>
                      <apply>
                        <eq/>
                        <ci> s_Gbg_q </ci>
                        <cn type="integer"> 0 </cn>
                      </apply>
                      <apply>
                        <eq/>
                        <ci> s_Gaq </ci>
                        <cn type="integer"> 0 </cn>
                      </apply>
                    </apply>
                  </apply>
                </apply>
                <apply>
                  <and/>
                  <apply>
                    <and/>
                    <apply>
                      <and/>
                      <apply>
                        <eq/>
                        <ci> s_alpha_qR </ci>
                        <cn type="integer"> 1 </cn>
                      </apply>
                      <apply>
                        <not/>
                        <apply>
                          <and/>
                          <apply>
                            <eq/>
                            <ci> s_Gbg_q </ci>
                            <cn type="integer"> 0 </cn>
                          </apply>
                          <apply>
                            <eq/>
                            <ci> s_Gaq </ci>
                            <cn type="integer"> 0 </cn>
                          </apply>
                        </apply>
                      </apply>
                    </apply>
                    <apply>
                      <eq/>
                      <ci> s_Gaq </ci>
                      <cn type="integer"> 0 </cn>
                    </apply>
                  </apply>
                  <apply>
                    <eq/>
                    <ci> s_Gbg_q </ci>
                    <cn type="integer"> 0 </cn>
                  </apply>
                </apply>
              </apply>
            </math>
                                </qual:functionTerm>
        </qual:listOfFunctionTerms>
      </qual:transition>
      <qual:transition qual:id="tr_Gbg_s">
        <qual:listOfInputs>
          <qual:input qual:thresholdLevel="1" qual:transitionEffect="none" qual:qualitativeSpecies="s_Gas" qual:id="tr_Gbg_s_in_43"/>
          <qual:input qual:thresholdLevel="1" qual:transitionEffect="none" qual:qualitativeSpecies="s_Gbg_s" qual:id="tr_Gbg_s_in_47"/>
          <qual:input qual:thresholdLevel="1" qual:transitionEffect="none" qual:qualitativeSpecies="s_alpha_sR" qual:id="tr_Gbg_s_in_16"/>
        </qual:listOfInputs>
        <qual:listOfOutputs>
          <qual:output qual:transitionEffect="assignmentLevel" qual:qualitativeSpecies="s_Gbg_s"/>
        </qual:listOfOutputs>
        <qual:listOfFunctionTerms>
          <qual:defaultTerm qual:resultLevel="0">
          </qual:defaultTerm>
          <qual:functionTerm qual:resultLevel="1">
            <math xmlns="http://www.w3.org/1998/Math/MathML">            
              <apply>
                <or/>
                <apply>
                  <and/>
                  <apply>
                    <eq/>
                    <ci> s_Gas </ci>
                    <cn type="integer"> 1 </cn>
                  </apply>
                  <apply>
                    <not/>
                    <apply>
                      <and/>
                      <apply>
                        <eq/>
                        <ci> s_Gbg_s </ci>
                        <cn type="integer"> 0 </cn>
                      </apply>
                      <apply>
                        <eq/>
                        <ci> s_Gas </ci>
                        <cn type="integer"> 0 </cn>
                      </apply>
                    </apply>
                  </apply>
                </apply>
                <apply>
                  <and/>
                  <apply>
                    <and/>
                    <apply>
                      <and/>
                      <apply>
                        <eq/>
                        <ci> s_alpha_sR </ci>
                        <cn type="integer"> 1 </cn>
                      </apply>
                      <apply>
                        <not/>
                        <apply>
                          <and/>
                          <apply>
                            <eq/>
                            <ci> s_Gbg_s </ci>
                            <cn type="integer"> 0 </cn>
                          </apply>
                          <apply>
                            <eq/>
                            <ci> s_Gas </ci>
                            <cn type="integer"> 0 </cn>
                          </apply>
                        </apply>
                      </apply>
                    </apply>
                    <apply>
                      <eq/>
                      <ci> s_Gas </ci>
                      <cn type="integer"> 0 </cn>
                    </apply>
                  </apply>
                  <apply>
                    <eq/>
                    <ci> s_Gbg_s </ci>
                    <cn type="integer"> 0 </cn>
                  </apply>
                </apply>
              </apply>
            </math>
                                </qual:functionTerm>
        </qual:listOfFunctionTerms>
      </qual:transition>
      <qual:transition qual:id="tr_GCK">
        <qual:listOfInputs>
          <qual:input qual:thresholdLevel="1" qual:transitionEffect="none" qual:qualitativeSpecies="s_Trafs" qual:id="tr_GCK_in_135"/>
        </qual:listOfInputs>
        <qual:listOfOutputs>
          <qual:output qual:transitionEffect="assignmentLevel" qual:qualitativeSpecies="s_GCK"/>
        </qual:listOfOutputs>
        <qual:listOfFunctionTerms>
          <qual:defaultTerm qual:resultLevel="0">
          </qual:defaultTerm>
          <qual:functionTerm qual:resultLevel="1">
            <math xmlns="http://www.w3.org/1998/Math/MathML">            
              <apply>
                <eq/>
                <ci> s_Trafs </ci>
                <cn type="integer"> 1 </cn>
              </apply>
            </math>
                                </qual:functionTerm>
        </qual:listOfFunctionTerms>
      </qual:transition>
      <qual:transition qual:id="tr_Graf">
        <qual:listOfInputs>
          <qual:input qual:thresholdLevel="1" qual:transitionEffect="none" qual:qualitativeSpecies="s_Fak" qual:id="tr_Graf_in_38"/>
          <qual:input qual:thresholdLevel="1" qual:transitionEffect="none" qual:qualitativeSpecies="s_Src" qual:id="tr_Graf_in_128"/>
        </qual:listOfInputs>
        <qual:listOfOutputs>
          <qual:output qual:transitionEffect="assignmentLevel" qual:qualitativeSpecies="s_Graf"/>
        </qual:listOfOutputs>
        <qual:listOfFunctionTerms>
          <qual:defaultTerm qual:resultLevel="0">
          </qual:defaultTerm>
          <qual:functionTerm qual:resultLevel="1">
            <math xmlns="http://www.w3.org/1998/Math/MathML">            
              <apply>
                <and/>
                <apply>
                  <eq/>
                  <ci> s_Fak </ci>
                  <cn type="integer"> 1 </cn>
                </apply>
                <apply>
                  <eq/>
                  <ci> s_Src </ci>
                  <cn type="integer"> 1 </cn>
                </apply>
              </apply>
            </math>
                                </qual:functionTerm>
        </qual:listOfFunctionTerms>
      </qual:transition>
      <qual:transition qual:id="tr_Grb2">
        <qual:listOfInputs>
          <qual:input qual:thresholdLevel="1" qual:transitionEffect="none" qual:qualitativeSpecies="s_EGFR" qual:id="tr_Grb2_in_36"/>
          <qual:input qual:thresholdLevel="1" qual:transitionEffect="none" qual:qualitativeSpecies="s_Fak" qual:id="tr_Grb2_in_38"/>
          <qual:input qual:thresholdLevel="1" qual:transitionEffect="none" qual:qualitativeSpecies="s_Shc" qual:id="tr_Grb2_in_125"/>
          <qual:input qual:thresholdLevel="1" qual:transitionEffect="none" qual:qualitativeSpecies="s_Src" qual:id="tr_Grb2_in_128"/>
        </qual:listOfInputs>
        <qual:listOfOutputs>
          <qual:output qual:transitionEffect="assignmentLevel" qual:qualitativeSpecies="s_Grb2"/>
        </qual:listOfOutputs>
        <qual:listOfFunctionTerms>
          <qual:defaultTerm qual:resultLevel="0">
          </qual:defaultTerm>
          <qual:functionTerm qual:resultLevel="1">
            <math xmlns="http://www.w3.org/1998/Math/MathML">            
              <apply>
                <or/>
                <apply>
                  <or/>
                  <apply>
                    <eq/>
                    <ci> s_EGFR </ci>
                    <cn type="integer"> 1 </cn>
                  </apply>
                  <apply>
                    <eq/>
                    <ci> s_Shc </ci>
                    <cn type="integer"> 1 </cn>
                  </apply>
                </apply>
                <apply>
                  <and/>
                  <apply>
                    <eq/>
                    <ci> s_Src </ci>
                    <cn type="integer"> 1 </cn>
                  </apply>
                  <apply>
                    <eq/>
                    <ci> s_Fak </ci>
                    <cn type="integer"> 1 </cn>
                  </apply>
                </apply>
              </apply>
            </math>
                                </qual:functionTerm>
        </qual:listOfFunctionTerms>
      </qual:transition>
      <qual:transition qual:id="tr_GRK">
        <qual:listOfInputs>
          <qual:input qual:thresholdLevel="1" qual:transitionEffect="none" qual:qualitativeSpecies="s_B_Arrestin" qual:id="tr_GRK_in_21"/>
          <qual:input qual:thresholdLevel="1" qual:transitionEffect="none" qual:qualitativeSpecies="s_Erk" qual:id="tr_GRK_in_37"/>
          <qual:input qual:thresholdLevel="1" qual:transitionEffect="none" qual:qualitativeSpecies="s_Gbg_1213" qual:id="tr_GRK_in_44"/>
          <qual:input qual:thresholdLevel="1" qual:transitionEffect="none" qual:qualitativeSpecies="s_Gbg_i" qual:id="tr_GRK_in_45"/>
          <qual:input qual:thresholdLevel="1" qual:transitionEffect="none" qual:qualitativeSpecies="s_Gbg_q" qual:id="tr_GRK_in_46"/>
          <qual:input qual:thresholdLevel="1" qual:transitionEffect="none" qual:qualitativeSpecies="s_Gbg_s" qual:id="tr_GRK_in_47"/>
          <qual:input qual:thresholdLevel="1" qual:transitionEffect="none" qual:qualitativeSpecies="s_PIP2_45" qual:id="tr_GRK_in_91"/>
          <qual:input qual:thresholdLevel="1" qual:transitionEffect="none" qual:qualitativeSpecies="s_RKIP" qual:id="tr_GRK_in_122"/>
          <qual:input qual:thresholdLevel="1" qual:transitionEffect="none" qual:qualitativeSpecies="s_Src" qual:id="tr_GRK_in_128"/>
        </qual:listOfInputs>
        <qual:listOfOutputs>
          <qual:output qual:transitionEffect="assignmentLevel" qual:qualitativeSpecies="s_GRK"/>
        </qual:listOfOutputs>
        <qual:listOfFunctionTerms>
          <qual:defaultTerm qual:resultLevel="0">
          </qual:defaultTerm>
          <qual:functionTerm qual:resultLevel="1">
            <math xmlns="http://www.w3.org/1998/Math/MathML">            
              <apply>
                <or/>
                <apply>
                  <or/>
                  <apply>
                    <or/>
                    <apply>
                      <or/>
                      <apply>
                        <and/>
                        <apply>
                          <and/>
                          <apply>
                            <eq/>
                            <ci> s_B_Arrestin </ci>
                            <cn type="integer"> 1 </cn>
                          </apply>
                          <apply>
                            <not/>
                            <apply>
                              <and/>
                              <apply>
                                <eq/>
                                <ci> s_Erk </ci>
                                <cn type="integer"> 0 </cn>
                              </apply>
                              <apply>
                                <eq/>
                                <ci> s_RKIP </ci>
                                <cn type="integer"> 0 </cn>
                              </apply>
                            </apply>
                          </apply>
                        </apply>
                        <apply>
                          <eq/>
                          <ci> s_Src </ci>
                          <cn type="integer"> 1 </cn>
                        </apply>
                      </apply>
                      <apply>
                        <and/>
                        <apply>
                          <and/>
                          <apply>
                            <eq/>
                            <ci> s_Gbg_1213 </ci>
                            <cn type="integer"> 1 </cn>
                          </apply>
                          <apply>
                            <not/>
                            <apply>
                              <and/>
                              <apply>
                                <eq/>
                                <ci> s_Erk </ci>
                                <cn type="integer"> 0 </cn>
                              </apply>
                              <apply>
                                <eq/>
                                <ci> s_RKIP </ci>
                                <cn type="integer"> 0 </cn>
                              </apply>
                            </apply>
                          </apply>
                        </apply>
                        <apply>
                          <eq/>
                          <ci> s_PIP2_45 </ci>
                          <cn type="integer"> 1 </cn>
                        </apply>
                      </apply>
                    </apply>
                    <apply>
                      <and/>
                      <apply>
                        <and/>
                        <apply>
                          <eq/>
                          <ci> s_Gbg_i </ci>
                          <cn type="integer"> 1 </cn>
                        </apply>
                        <apply>
                          <not/>
                          <apply>
                            <and/>
                            <apply>
                              <eq/>
                              <ci> s_Erk </ci>
                              <cn type="integer"> 0 </cn>
                            </apply>
                            <apply>
                              <eq/>
                              <ci> s_RKIP </ci>
                              <cn type="integer"> 0 </cn>
                            </apply>
                          </apply>
                        </apply>
                      </apply>
                      <apply>
                        <eq/>
                        <ci> s_PIP2_45 </ci>
                        <cn type="integer"> 1 </cn>
                      </apply>
                    </apply>
                  </apply>
                  <apply>
                    <and/>
                    <apply>
                      <and/>
                      <apply>
                        <eq/>
                        <ci> s_Gbg_q </ci>
                        <cn type="integer"> 1 </cn>
                      </apply>
                      <apply>
                        <not/>
                        <apply>
                          <and/>
                          <apply>
                            <eq/>
                            <ci> s_Erk </ci>
                            <cn type="integer"> 0 </cn>
                          </apply>
                          <apply>
                            <eq/>
                            <ci> s_RKIP </ci>
                            <cn type="integer"> 0 </cn>
                          </apply>
                        </apply>
                      </apply>
                    </apply>
                    <apply>
                      <eq/>
                      <ci> s_PIP2_45 </ci>
                      <cn type="integer"> 1 </cn>
                    </apply>
                  </apply>
                </apply>
                <apply>
                  <and/>
                  <apply>
                    <and/>
                    <apply>
                      <eq/>
                      <ci> s_Gbg_s </ci>
                      <cn type="integer"> 1 </cn>
                    </apply>
                    <apply>
                      <not/>
                      <apply>
                        <and/>
                        <apply>
                          <eq/>
                          <ci> s_Erk </ci>
                          <cn type="integer"> 0 </cn>
                        </apply>
                        <apply>
                          <eq/>
                          <ci> s_RKIP </ci>
                          <cn type="integer"> 0 </cn>
                        </apply>
                      </apply>
                    </apply>
                  </apply>
                  <apply>
                    <eq/>
                    <ci> s_PIP2_45 </ci>
                    <cn type="integer"> 1 </cn>
                  </apply>
                </apply>
              </apply>
            </math>
                                </qual:functionTerm>
        </qual:listOfFunctionTerms>
      </qual:transition>
      <qual:transition qual:id="tr_IL1_TNFR">
        <qual:listOfInputs>
          <qual:input qual:thresholdLevel="1" qual:transitionEffect="none" qual:qualitativeSpecies="s_IL1_TNF" qual:id="tr_IL1_TNFR_in_7"/>
        </qual:listOfInputs>
        <qual:listOfOutputs>
          <qual:output qual:transitionEffect="assignmentLevel" qual:qualitativeSpecies="s_IL1_TNFR"/>
        </qual:listOfOutputs>
        <qual:listOfFunctionTerms>
          <qual:defaultTerm qual:resultLevel="0">
          </qual:defaultTerm>
          <qual:functionTerm qual:resultLevel="1">
            <math xmlns="http://www.w3.org/1998/Math/MathML">            
              <apply>
                <eq/>
                <ci> s_IL1_TNF </ci>
                <cn type="integer"> 1 </cn>
              </apply>
            </math>
                                </qual:functionTerm>
        </qual:listOfFunctionTerms>
      </qual:transition>
      <qual:transition qual:id="tr_ILK">
        <qual:listOfInputs>
          <qual:input qual:thresholdLevel="1" qual:transitionEffect="none" qual:qualitativeSpecies="s_PIP3_345" qual:id="tr_ILK_in_92"/>
        </qual:listOfInputs>
        <qual:listOfOutputs>
          <qual:output qual:transitionEffect="assignmentLevel" qual:qualitativeSpecies="s_ILK"/>
        </qual:listOfOutputs>
        <qual:listOfFunctionTerms>
          <qual:defaultTerm qual:resultLevel="0">
          </qual:defaultTerm>
          <qual:functionTerm qual:resultLevel="1">
            <math xmlns="http://www.w3.org/1998/Math/MathML">            
              <apply>
                <eq/>
                <ci> s_PIP3_345 </ci>
                <cn type="integer"> 1 </cn>
              </apply>
            </math>
                                </qual:functionTerm>
        </qual:listOfFunctionTerms>
      </qual:transition>
      <qual:transition qual:id="tr_Integrins">
        <qual:listOfInputs>
          <qual:input qual:thresholdLevel="1" qual:transitionEffect="none" qual:qualitativeSpecies="s_ECM" qual:id="tr_Integrins_in_4"/>
          <qual:input qual:thresholdLevel="1" qual:transitionEffect="none" qual:qualitativeSpecies="s_ILK" qual:id="tr_Integrins_in_53"/>
          <qual:input qual:thresholdLevel="1" qual:transitionEffect="none" qual:qualitativeSpecies="s_Integrins" qual:id="tr_Integrins_in_54"/>
          <qual:input qual:thresholdLevel="1" qual:transitionEffect="none" qual:qualitativeSpecies="s_PP2A" qual:id="tr_Integrins_in_102"/>
          <qual:input qual:thresholdLevel="1" qual:transitionEffect="none" qual:qualitativeSpecies="s_Src" qual:id="tr_Integrins_in_128"/>
          <qual:input qual:thresholdLevel="1" qual:transitionEffect="none" qual:qualitativeSpecies="s_Talin" qual:id="tr_Integrins_in_131"/>
        </qual:listOfInputs>
        <qual:listOfOutputs>
          <qual:output qual:transitionEffect="assignmentLevel" qual:qualitativeSpecies="s_Integrins"/>
        </qual:listOfOutputs>
        <qual:listOfFunctionTerms>
          <qual:defaultTerm qual:resultLevel="0">
          </qual:defaultTerm>
          <qual:functionTerm qual:resultLevel="1">
            <math xmlns="http://www.w3.org/1998/Math/MathML">            
              <apply>
                <or/>
                <apply>
                  <or/>
                  <apply>
                    <or/>
                    <apply>
                      <and/>
                      <apply>
                        <and/>
                        <apply>
                          <eq/>
                          <ci> s_Integrins </ci>
                          <cn type="integer"> 1 </cn>
                        </apply>
                        <apply>
                          <eq/>
                          <ci> s_ILK </ci>
                          <cn type="integer"> 0 </cn>
                        </apply>
                      </apply>
                      <apply>
                        <eq/>
                        <ci> s_Src </ci>
                        <cn type="integer"> 0 </cn>
                      </apply>
                    </apply>
                    <apply>
                      <and/>
                      <apply>
                        <and/>
                        <apply>
                          <and/>
                          <apply>
                            <and/>
                            <apply>
                              <eq/>
                              <ci> s_PP2A </ci>
                              <cn type="integer"> 1 </cn>
                            </apply>
                            <apply>
                              <eq/>
                              <ci> s_Integrins </ci>
                              <cn type="integer"> 0 </cn>
                            </apply>
                          </apply>
                          <apply>
                            <eq/>
                            <ci> s_ECM </ci>
                            <cn type="integer"> 1 </cn>
                          </apply>
                        </apply>
                        <apply>
                          <eq/>
                          <ci> s_ILK </ci>
                          <cn type="integer"> 1 </cn>
                        </apply>
                      </apply>
                      <apply>
                        <eq/>
                        <ci> s_Talin </ci>
                        <cn type="integer"> 1 </cn>
                      </apply>
                    </apply>
                  </apply>
                  <apply>
                    <and/>
                    <apply>
                      <and/>
                      <apply>
                        <and/>
                        <apply>
                          <and/>
                          <apply>
                            <and/>
                            <apply>
                              <eq/>
                              <ci> s_Src </ci>
                              <cn type="integer"> 1 </cn>
                            </apply>
                            <apply>
                              <eq/>
                              <ci> s_ECM </ci>
                              <cn type="integer"> 0 </cn>
                            </apply>
                          </apply>
                          <apply>
                            <eq/>
                            <ci> s_ILK </ci>
                            <cn type="integer"> 0 </cn>
                          </apply>
                        </apply>
                        <apply>
                          <eq/>
                          <ci> s_Integrins </ci>
                          <cn type="integer"> 0 </cn>
                        </apply>
                      </apply>
                      <apply>
                        <eq/>
                        <ci> s_PP2A </ci>
                        <cn type="integer"> 0 </cn>
                      </apply>
                    </apply>
                    <apply>
                      <eq/>
                      <ci> s_Talin </ci>
                      <cn type="integer"> 0 </cn>
                    </apply>
                  </apply>
                </apply>
                <apply>
                  <and/>
                  <apply>
                    <and/>
                    <apply>
                      <and/>
                      <apply>
                        <eq/>
                        <ci> s_Talin </ci>
                        <cn type="integer"> 1 </cn>
                      </apply>
                      <apply>
                        <eq/>
                        <ci> s_ILK </ci>
                        <cn type="integer"> 0 </cn>
                      </apply>
                    </apply>
                    <apply>
                      <eq/>
                      <ci> s_Integrins </ci>
                      <cn type="integer"> 0 </cn>
                    </apply>
                  </apply>
                  <apply>
                    <eq/>
                    <ci> s_ECM </ci>
                    <cn type="integer"> 1 </cn>
                  </apply>
                </apply>
              </apply>
            </math>
                                </qual:functionTerm>
        </qual:listOfFunctionTerms>
      </qual:transition>
      <qual:transition qual:id="tr_IP3">
        <qual:listOfInputs>
          <qual:input qual:thresholdLevel="1" qual:transitionEffect="none" qual:qualitativeSpecies="s_PIP2_45" qual:id="tr_IP3_in_91"/>
          <qual:input qual:thresholdLevel="1" qual:transitionEffect="none" qual:qualitativeSpecies="s_PLC_B" qual:id="tr_IP3_in_99"/>
          <qual:input qual:thresholdLevel="1" qual:transitionEffect="none" qual:qualitativeSpecies="s_PLC_g" qual:id="tr_IP3_in_100"/>
        </qual:listOfInputs>
        <qual:listOfOutputs>
          <qual:output qual:transitionEffect="assignmentLevel" qual:qualitativeSpecies="s_IP3"/>
        </qual:listOfOutputs>
        <qual:listOfFunctionTerms>
          <qual:defaultTerm qual:resultLevel="0">
          </qual:defaultTerm>
          <qual:functionTerm qual:resultLevel="1">
            <math xmlns="http://www.w3.org/1998/Math/MathML">            
              <apply>
                <or/>
                <apply>
                  <and/>
                  <apply>
                    <eq/>
                    <ci> s_PLC_B </ci>
                    <cn type="integer"> 1 </cn>
                  </apply>
                  <apply>
                    <eq/>
                    <ci> s_PIP2_45 </ci>
                    <cn type="integer"> 1 </cn>
                  </apply>
                </apply>
                <apply>
                  <and/>
                  <apply>
                    <eq/>
                    <ci> s_PLC_g </ci>
                    <cn type="integer"> 1 </cn>
                  </apply>
                  <apply>
                    <eq/>
                    <ci> s_PIP2_45 </ci>
                    <cn type="integer"> 1 </cn>
                  </apply>
                </apply>
              </apply>
            </math>
                                </qual:functionTerm>
        </qual:listOfFunctionTerms>
      </qual:transition>
      <qual:transition qual:id="tr_IP3R1">
        <qual:listOfInputs>
          <qual:input qual:thresholdLevel="1" qual:transitionEffect="none" qual:qualitativeSpecies="s_Ca" qual:id="tr_IP3R1_in_23"/>
          <qual:input qual:thresholdLevel="1" qual:transitionEffect="none" qual:qualitativeSpecies="s_CaM" qual:id="tr_IP3R1_in_24"/>
          <qual:input qual:thresholdLevel="1" qual:transitionEffect="none" qual:qualitativeSpecies="s_Gbg_i" qual:id="tr_IP3R1_in_45"/>
          <qual:input qual:thresholdLevel="1" qual:transitionEffect="none" qual:qualitativeSpecies="s_IP3" qual:id="tr_IP3R1_in_55"/>
          <qual:input qual:thresholdLevel="1" qual:transitionEffect="none" qual:qualitativeSpecies="s_IP3R1" qual:id="tr_IP3R1_in_56"/>
          <qual:input qual:thresholdLevel="1" qual:transitionEffect="none" qual:qualitativeSpecies="s_PKA" qual:id="tr_IP3R1_in_95"/>
          <qual:input qual:thresholdLevel="1" qual:transitionEffect="none" qual:qualitativeSpecies="s_PP2A" qual:id="tr_IP3R1_in_102"/>
        </qual:listOfInputs>
        <qual:listOfOutputs>
          <qual:output qual:transitionEffect="assignmentLevel" qual:qualitativeSpecies="s_IP3R1"/>
        </qual:listOfOutputs>
        <qual:listOfFunctionTerms>
          <qual:defaultTerm qual:resultLevel="0">
          </qual:defaultTerm>
          <qual:functionTerm qual:resultLevel="1">
            <math xmlns="http://www.w3.org/1998/Math/MathML">            
              <apply>
                <or/>
                <apply>
                  <or/>
                  <apply>
                    <and/>
                    <apply>
                      <eq/>
                      <ci> s_Gbg_i </ci>
                      <cn type="integer"> 1 </cn>
                    </apply>
                    <apply>
                      <not/>
                      <apply>
                        <and/>
                        <apply>
                          <and/>
                          <apply>
                            <and/>
                            <apply>
                              <and/>
                              <apply>
                                <and/>
                                <apply>
                                  <eq/>
                                  <ci> s_Ca </ci>
                                  <cn type="integer"> 0 </cn>
                                </apply>
                                <apply>
                                  <eq/>
                                  <ci> s_IP3 </ci>
                                  <cn type="integer"> 0 </cn>
                                </apply>
                              </apply>
                              <apply>
                                <eq/>
                                <ci> s_IP3R1 </ci>
                                <cn type="integer"> 1 </cn>
                              </apply>
                            </apply>
                            <apply>
                              <and/>
                              <apply>
                                <and/>
                                <apply>
                                  <eq/>
                                  <ci> s_CaM </ci>
                                  <cn type="integer"> 0 </cn>
                                </apply>
                                <apply>
                                  <eq/>
                                  <ci> s_Ca </ci>
                                  <cn type="integer"> 1 </cn>
                                </apply>
                              </apply>
                              <apply>
                                <eq/>
                                <ci> s_IP3R1 </ci>
                                <cn type="integer"> 1 </cn>
                              </apply>
                            </apply>
                          </apply>
                          <apply>
                            <and/>
                            <apply>
                              <and/>
                              <apply>
                                <and/>
                                <apply>
                                  <and/>
                                  <apply>
                                    <and/>
                                    <apply>
                                      <and/>
                                      <apply>
                                        <eq/>
                                        <ci> s_IP3R1 </ci>
                                        <cn type="integer"> 0 </cn>
                                      </apply>
                                      <apply>
                                        <eq/>
                                        <ci> s_Ca </ci>
                                        <cn type="integer"> 0 </cn>
                                      </apply>
                                    </apply>
                                    <apply>
                                      <eq/>
                                      <ci> s_IP3 </ci>
                                      <cn type="integer"> 0 </cn>
                                    </apply>
                                  </apply>
                                  <apply>
                                    <eq/>
                                    <ci> s_PKA </ci>
                                    <cn type="integer"> 0 </cn>
                                  </apply>
                                </apply>
                                <apply>
                                  <eq/>
                                  <ci> s_PP2A </ci>
                                  <cn type="integer"> 0 </cn>
                                </apply>
                              </apply>
                              <apply>
                                <eq/>
                                <ci> s_CaM </ci>
                                <cn type="integer"> 1 </cn>
                              </apply>
                            </apply>
                            <apply>
                              <eq/>
                              <ci> s_Gbg_i </ci>
                              <cn type="integer"> 1 </cn>
                            </apply>
                          </apply>
                        </apply>
                        <apply>
                          <and/>
                          <apply>
                            <eq/>
                            <ci> s_PP2A </ci>
                            <cn type="integer"> 0 </cn>
                          </apply>
                          <apply>
                            <eq/>
                            <ci> s_IP3R1 </ci>
                            <cn type="integer"> 1 </cn>
                          </apply>
                        </apply>
                      </apply>
                    </apply>
                  </apply>
                  <apply>
                    <and/>
                    <apply>
                      <and/>
                      <apply>
                        <eq/>
                        <ci> s_IP3 </ci>
                        <cn type="integer"> 1 </cn>
                      </apply>
                      <apply>
                        <not/>
                        <apply>
                          <and/>
                          <apply>
                            <and/>
                            <apply>
                              <and/>
                              <apply>
                                <and/>
                                <apply>
                                  <and/>
                                  <apply>
                                    <eq/>
                                    <ci> s_Ca </ci>
                                    <cn type="integer"> 0 </cn>
                                  </apply>
                                  <apply>
                                    <eq/>
                                    <ci> s_IP3 </ci>
                                    <cn type="integer"> 0 </cn>
                                  </apply>
                                </apply>
                                <apply>
                                  <eq/>
                                  <ci> s_IP3R1 </ci>
                                  <cn type="integer"> 1 </cn>
                                </apply>
                              </apply>
                              <apply>
                                <and/>
                                <apply>
                                  <and/>
                                  <apply>
                                    <eq/>
                                    <ci> s_CaM </ci>
                                    <cn type="integer"> 0 </cn>
                                  </apply>
                                  <apply>
                                    <eq/>
                                    <ci> s_Ca </ci>
                                    <cn type="integer"> 1 </cn>
                                  </apply>
                                </apply>
                                <apply>
                                  <eq/>
                                  <ci> s_IP3R1 </ci>
                                  <cn type="integer"> 1 </cn>
                                </apply>
                              </apply>
                            </apply>
                            <apply>
                              <and/>
                              <apply>
                                <and/>
                                <apply>
                                  <and/>
                                  <apply>
                                    <and/>
                                    <apply>
                                      <and/>
                                      <apply>
                                        <and/>
                                        <apply>
                                          <eq/>
                                          <ci> s_IP3R1 </ci>
                                          <cn type="integer"> 0 </cn>
                                        </apply>
                                        <apply>
                                          <eq/>
                                          <ci> s_Ca </ci>
                                          <cn type="integer"> 0 </cn>
                                        </apply>
                                      </apply>
                                      <apply>
                                        <eq/>
                                        <ci> s_IP3 </ci>
                                        <cn type="integer"> 0 </cn>
                                      </apply>
                                    </apply>
                                    <apply>
                                      <eq/>
                                      <ci> s_PKA </ci>
                                      <cn type="integer"> 0 </cn>
                                    </apply>
                                  </apply>
                                  <apply>
                                    <eq/>
                                    <ci> s_PP2A </ci>
                                    <cn type="integer"> 0 </cn>
                                  </apply>
                                </apply>
                                <apply>
                                  <eq/>
                                  <ci> s_CaM </ci>
                                  <cn type="integer"> 1 </cn>
                                </apply>
                              </apply>
                              <apply>
                                <eq/>
                                <ci> s_Gbg_i </ci>
                                <cn type="integer"> 1 </cn>
                              </apply>
                            </apply>
                          </apply>
                          <apply>
                            <and/>
                            <apply>
                              <eq/>
                              <ci> s_PP2A </ci>
                              <cn type="integer"> 0 </cn>
                            </apply>
                            <apply>
                              <eq/>
                              <ci> s_IP3R1 </ci>
                              <cn type="integer"> 1 </cn>
                            </apply>
                          </apply>
                        </apply>
                      </apply>
                    </apply>
                    <apply>
                      <eq/>
                      <ci> s_Ca </ci>
                      <cn type="integer"> 1 </cn>
                    </apply>
                  </apply>
                </apply>
                <apply>
                  <and/>
                  <apply>
                    <eq/>
                    <ci> s_PKA </ci>
                    <cn type="integer"> 1 </cn>
                  </apply>
                  <apply>
                    <not/>
                    <apply>
                      <and/>
                      <apply>
                        <and/>
                        <apply>
                          <and/>
                          <apply>
                            <and/>
                            <apply>
                              <and/>
                              <apply>
                                <eq/>
                                <ci> s_Ca </ci>
                                <cn type="integer"> 0 </cn>
                              </apply>
                              <apply>
                                <eq/>
                                <ci> s_IP3 </ci>
                                <cn type="integer"> 0 </cn>
                              </apply>
                            </apply>
                            <apply>
                              <eq/>
                              <ci> s_IP3R1 </ci>
                              <cn type="integer"> 1 </cn>
                            </apply>
                          </apply>
                          <apply>
                            <and/>
                            <apply>
                              <and/>
                              <apply>
                                <eq/>
                                <ci> s_CaM </ci>
                                <cn type="integer"> 0 </cn>
                              </apply>
                              <apply>
                                <eq/>
                                <ci> s_Ca </ci>
                                <cn type="integer"> 1 </cn>
                              </apply>
                            </apply>
                            <apply>
                              <eq/>
                              <ci> s_IP3R1 </ci>
                              <cn type="integer"> 1 </cn>
                            </apply>
                          </apply>
                        </apply>
                        <apply>
                          <and/>
                          <apply>
                            <and/>
                            <apply>
                              <and/>
                              <apply>
                                <and/>
                                <apply>
                                  <and/>
                                  <apply>
                                    <and/>
                                    <apply>
                                      <eq/>
                                      <ci> s_IP3R1 </ci>
                                      <cn type="integer"> 0 </cn>
                                    </apply>
                                    <apply>
                                      <eq/>
                                      <ci> s_Ca </ci>
                                      <cn type="integer"> 0 </cn>
                                    </apply>
                                  </apply>
                                  <apply>
                                    <eq/>
                                    <ci> s_IP3 </ci>
                                    <cn type="integer"> 0 </cn>
                                  </apply>
                                </apply>
                                <apply>
                                  <eq/>
                                  <ci> s_PKA </ci>
                                  <cn type="integer"> 0 </cn>
                                </apply>
                              </apply>
                              <apply>
                                <eq/>
                                <ci> s_PP2A </ci>
                                <cn type="integer"> 0 </cn>
                              </apply>
                            </apply>
                            <apply>
                              <eq/>
                              <ci> s_CaM </ci>
                              <cn type="integer"> 1 </cn>
                            </apply>
                          </apply>
                          <apply>
                            <eq/>
                            <ci> s_Gbg_i </ci>
                            <cn type="integer"> 1 </cn>
                          </apply>
                        </apply>
                      </apply>
                      <apply>
                        <and/>
                        <apply>
                          <eq/>
                          <ci> s_PP2A </ci>
                          <cn type="integer"> 0 </cn>
                        </apply>
                        <apply>
                          <eq/>
                          <ci> s_IP3R1 </ci>
                          <cn type="integer"> 1 </cn>
                        </apply>
                      </apply>
                    </apply>
                  </apply>
                </apply>
              </apply>
            </math>
                                </qual:functionTerm>
        </qual:listOfFunctionTerms>
      </qual:transition>
      <qual:transition qual:id="tr_Mek">
        <qual:listOfInputs>
          <qual:input qual:thresholdLevel="1" qual:transitionEffect="none" qual:qualitativeSpecies="s_Mek" qual:id="tr_Mek_in_57"/>
          <qual:input qual:thresholdLevel="1" qual:transitionEffect="none" qual:qualitativeSpecies="s_Mekk1" qual:id="tr_Mek_in_58"/>
          <qual:input qual:thresholdLevel="1" qual:transitionEffect="none" qual:qualitativeSpecies="s_Mekk2" qual:id="tr_Mek_in_59"/>
          <qual:input qual:thresholdLevel="1" qual:transitionEffect="none" qual:qualitativeSpecies="s_Mekk3" qual:id="tr_Mek_in_60"/>
          <qual:input qual:thresholdLevel="1" qual:transitionEffect="none" qual:qualitativeSpecies="s_PAK" qual:id="tr_Mek_in_80"/>
          <qual:input qual:thresholdLevel="1" qual:transitionEffect="none" qual:qualitativeSpecies="s_PP2A" qual:id="tr_Mek_in_102"/>
          <qual:input qual:thresholdLevel="1" qual:transitionEffect="none" qual:qualitativeSpecies="s_Raf" qual:id="tr_Mek_in_108"/>
          <qual:input qual:thresholdLevel="1" qual:transitionEffect="none" qual:qualitativeSpecies="s_Tpl2" qual:id="tr_Mek_in_134"/>
        </qual:listOfInputs>
        <qual:listOfOutputs>
          <qual:output qual:transitionEffect="assignmentLevel" qual:qualitativeSpecies="s_Mek"/>
        </qual:listOfOutputs>
        <qual:listOfFunctionTerms>
          <qual:defaultTerm qual:resultLevel="0">
          </qual:defaultTerm>
          <qual:functionTerm qual:resultLevel="1">
            <math xmlns="http://www.w3.org/1998/Math/MathML">            
              <apply>
                <or/>
                <apply>
                  <or/>
                  <apply>
                    <or/>
                    <apply>
                      <or/>
                      <apply>
                        <or/>
                        <apply>
                          <and/>
                          <apply>
                            <and/>
                            <apply>
                              <eq/>
                              <ci> s_Mekk1 </ci>
                              <cn type="integer"> 1 </cn>
                            </apply>
                            <apply>
                              <not/>
                              <apply>
                                <and/>
                                <apply>
                                  <eq/>
                                  <ci> s_PP2A </ci>
                                  <cn type="integer"> 0 </cn>
                                </apply>
                                <apply>
                                  <eq/>
                                  <ci> s_Mek </ci>
                                  <cn type="integer"> 1 </cn>
                                </apply>
                              </apply>
                            </apply>
                          </apply>
                          <apply>
                            <eq/>
                            <ci> s_Raf </ci>
                            <cn type="integer"> 1 </cn>
                          </apply>
                        </apply>
                        <apply>
                          <and/>
                          <apply>
                            <and/>
                            <apply>
                              <eq/>
                              <ci> s_Mekk2 </ci>
                              <cn type="integer"> 1 </cn>
                            </apply>
                            <apply>
                              <not/>
                              <apply>
                                <and/>
                                <apply>
                                  <eq/>
                                  <ci> s_PP2A </ci>
                                  <cn type="integer"> 0 </cn>
                                </apply>
                                <apply>
                                  <eq/>
                                  <ci> s_Mek </ci>
                                  <cn type="integer"> 1 </cn>
                                </apply>
                              </apply>
                            </apply>
                          </apply>
                          <apply>
                            <eq/>
                            <ci> s_Raf </ci>
                            <cn type="integer"> 1 </cn>
                          </apply>
                        </apply>
                      </apply>
                      <apply>
                        <and/>
                        <apply>
                          <and/>
                          <apply>
                            <eq/>
                            <ci> s_Mekk3 </ci>
                            <cn type="integer"> 1 </cn>
                          </apply>
                          <apply>
                            <not/>
                            <apply>
                              <and/>
                              <apply>
                                <eq/>
                                <ci> s_PP2A </ci>
                                <cn type="integer"> 0 </cn>
                              </apply>
                              <apply>
                                <eq/>
                                <ci> s_Mek </ci>
                                <cn type="integer"> 1 </cn>
                              </apply>
                            </apply>
                          </apply>
                        </apply>
                        <apply>
                          <eq/>
                          <ci> s_Raf </ci>
                          <cn type="integer"> 1 </cn>
                        </apply>
                      </apply>
                    </apply>
                    <apply>
                      <and/>
                      <apply>
                        <and/>
                        <apply>
                          <eq/>
                          <ci> s_PAK </ci>
                          <cn type="integer"> 1 </cn>
                        </apply>
                        <apply>
                          <not/>
                          <apply>
                            <and/>
                            <apply>
                              <eq/>
                              <ci> s_PP2A </ci>
                              <cn type="integer"> 0 </cn>
                            </apply>
                            <apply>
                              <eq/>
                              <ci> s_Mek </ci>
                              <cn type="integer"> 1 </cn>
                            </apply>
                          </apply>
                        </apply>
                      </apply>
                      <apply>
                        <eq/>
                        <ci> s_Tpl2 </ci>
                        <cn type="integer"> 1 </cn>
                      </apply>
                    </apply>
                  </apply>
                  <apply>
                    <and/>
                    <apply>
                      <and/>
                      <apply>
                        <eq/>
                        <ci> s_Raf </ci>
                        <cn type="integer"> 1 </cn>
                      </apply>
                      <apply>
                        <not/>
                        <apply>
                          <and/>
                          <apply>
                            <eq/>
                            <ci> s_PP2A </ci>
                            <cn type="integer"> 0 </cn>
                          </apply>
                          <apply>
                            <eq/>
                            <ci> s_Mek </ci>
                            <cn type="integer"> 1 </cn>
                          </apply>
                        </apply>
                      </apply>
                    </apply>
                    <apply>
                      <eq/>
                      <ci> s_Tpl2 </ci>
                      <cn type="integer"> 1 </cn>
                    </apply>
                  </apply>
                </apply>
                <apply>
                  <and/>
                  <apply>
                    <eq/>
                    <ci> s_Tpl2 </ci>
                    <cn type="integer"> 1 </cn>
                  </apply>
                  <apply>
                    <not/>
                    <apply>
                      <and/>
                      <apply>
                        <eq/>
                        <ci> s_PP2A </ci>
                        <cn type="integer"> 0 </cn>
                      </apply>
                      <apply>
                        <eq/>
                        <ci> s_Mek </ci>
                        <cn type="integer"> 1 </cn>
                      </apply>
                    </apply>
                  </apply>
                </apply>
              </apply>
            </math>
                                </qual:functionTerm>
        </qual:listOfFunctionTerms>
      </qual:transition>
      <qual:transition qual:id="tr_Mekk1">
        <qual:listOfInputs>
          <qual:input qual:thresholdLevel="1" qual:transitionEffect="none" qual:qualitativeSpecies="s_Cdc42" qual:id="tr_Mekk1_in_30"/>
          <qual:input qual:thresholdLevel="1" qual:transitionEffect="none" qual:qualitativeSpecies="s_GCK" qual:id="tr_Mekk1_in_48"/>
          <qual:input qual:thresholdLevel="1" qual:transitionEffect="none" qual:qualitativeSpecies="s_Grb2" qual:id="tr_Mekk1_in_50"/>
          <qual:input qual:thresholdLevel="1" qual:transitionEffect="none" qual:qualitativeSpecies="s_NIK" qual:id="tr_Mekk1_in_73"/>
          <qual:input qual:thresholdLevel="1" qual:transitionEffect="none" qual:qualitativeSpecies="s_Rac" qual:id="tr_Mekk1_in_107"/>
          <qual:input qual:thresholdLevel="1" qual:transitionEffect="none" qual:qualitativeSpecies="s_Ras" qual:id="tr_Mekk1_in_116"/>
          <qual:input qual:thresholdLevel="1" qual:transitionEffect="none" qual:qualitativeSpecies="s_Rho" qual:id="tr_Mekk1_in_119"/>
          <qual:input qual:thresholdLevel="1" qual:transitionEffect="none" qual:qualitativeSpecies="s_Shc" qual:id="tr_Mekk1_in_125"/>
          <qual:input qual:thresholdLevel="1" qual:transitionEffect="none" qual:qualitativeSpecies="s_Trafs" qual:id="tr_Mekk1_in_135"/>
        </qual:listOfInputs>
        <qual:listOfOutputs>
          <qual:output qual:transitionEffect="assignmentLevel" qual:qualitativeSpecies="s_Mekk1"/>
        </qual:listOfOutputs>
        <qual:listOfFunctionTerms>
          <qual:defaultTerm qual:resultLevel="0">
          </qual:defaultTerm>
          <qual:functionTerm qual:resultLevel="1">
            <math xmlns="http://www.w3.org/1998/Math/MathML">            
              <apply>
                <or/>
                <apply>
                  <or/>
                  <apply>
                    <or/>
                    <apply>
                      <or/>
                      <apply>
                        <or/>
                        <apply>
                          <or/>
                          <apply>
                            <or/>
                            <apply>
                              <eq/>
                              <ci> s_Cdc42 </ci>
                              <cn type="integer"> 1 </cn>
                            </apply>
                            <apply>
                              <eq/>
                              <ci> s_GCK </ci>
                              <cn type="integer"> 1 </cn>
                            </apply>
                          </apply>
                          <apply>
                            <and/>
                            <apply>
                              <eq/>
                              <ci> s_Grb2 </ci>
                              <cn type="integer"> 1 </cn>
                            </apply>
                            <apply>
                              <eq/>
                              <ci> s_Shc </ci>
                              <cn type="integer"> 1 </cn>
                            </apply>
                          </apply>
                        </apply>
                        <apply>
                          <or/>
                          <apply>
                            <and/>
                            <apply>
                              <eq/>
                              <ci> s_NIK </ci>
                              <cn type="integer"> 1 </cn>
                            </apply>
                            <apply>
                              <eq/>
                              <ci> s_Grb2 </ci>
                              <cn type="integer"> 1 </cn>
                            </apply>
                          </apply>
                          <apply>
                            <eq/>
                            <ci> s_Shc </ci>
                            <cn type="integer"> 1 </cn>
                          </apply>
                        </apply>
                      </apply>
                      <apply>
                        <eq/>
                        <ci> s_Rac </ci>
                        <cn type="integer"> 1 </cn>
                      </apply>
                    </apply>
                    <apply>
                      <eq/>
                      <ci> s_Ras </ci>
                      <cn type="integer"> 1 </cn>
                    </apply>
                  </apply>
                  <apply>
                    <or/>
                    <apply>
                      <and/>
                      <apply>
                        <eq/>
                        <ci> s_Rho </ci>
                        <cn type="integer"> 1 </cn>
                      </apply>
                      <apply>
                        <eq/>
                        <ci> s_Grb2 </ci>
                        <cn type="integer"> 1 </cn>
                      </apply>
                    </apply>
                    <apply>
                      <eq/>
                      <ci> s_Shc </ci>
                      <cn type="integer"> 1 </cn>
                    </apply>
                  </apply>
                </apply>
                <apply>
                  <eq/>
                  <ci> s_Trafs </ci>
                  <cn type="integer"> 1 </cn>
                </apply>
              </apply>
            </math>
                                </qual:functionTerm>
        </qual:listOfFunctionTerms>
      </qual:transition>
      <qual:transition qual:id="tr_Mekk2">
        <qual:listOfInputs>
          <qual:input qual:thresholdLevel="1" qual:transitionEffect="none" qual:qualitativeSpecies="s_EGFR" qual:id="tr_Mekk2_in_36"/>
          <qual:input qual:thresholdLevel="1" qual:transitionEffect="none" qual:qualitativeSpecies="s_Grb2" qual:id="tr_Mekk2_in_50"/>
          <qual:input qual:thresholdLevel="1" qual:transitionEffect="none" qual:qualitativeSpecies="s_Mekk2" qual:id="tr_Mekk2_in_59"/>
          <qual:input qual:thresholdLevel="1" qual:transitionEffect="none" qual:qualitativeSpecies="s_PI3K" qual:id="tr_Mekk2_in_87"/>
          <qual:input qual:thresholdLevel="1" qual:transitionEffect="none" qual:qualitativeSpecies="s_PLC_g" qual:id="tr_Mekk2_in_100"/>
          <qual:input qual:thresholdLevel="1" qual:transitionEffect="none" qual:qualitativeSpecies="s_Src" qual:id="tr_Mekk2_in_128"/>
        </qual:listOfInputs>
        <qual:listOfOutputs>
          <qual:output qual:transitionEffect="assignmentLevel" qual:qualitativeSpecies="s_Mekk2"/>
        </qual:listOfOutputs>
        <qual:listOfFunctionTerms>
          <qual:defaultTerm qual:resultLevel="0">
          </qual:defaultTerm>
          <qual:functionTerm qual:resultLevel="1">
            <math xmlns="http://www.w3.org/1998/Math/MathML">            
              <apply>
                <or/>
                <apply>
                  <or/>
                  <apply>
                    <or/>
                    <apply>
                      <and/>
                      <apply>
                        <and/>
                        <apply>
                          <eq/>
                          <ci> s_Grb2 </ci>
                          <cn type="integer"> 1 </cn>
                        </apply>
                        <apply>
                          <eq/>
                          <ci> s_Mekk2 </ci>
                          <cn type="integer"> 0 </cn>
                        </apply>
                      </apply>
                      <apply>
                        <eq/>
                        <ci> s_EGFR </ci>
                        <cn type="integer"> 1 </cn>
                      </apply>
                    </apply>
                    <apply>
                      <and/>
                      <apply>
                        <and/>
                        <apply>
                          <eq/>
                          <ci> s_PI3K </ci>
                          <cn type="integer"> 1 </cn>
                        </apply>
                        <apply>
                          <eq/>
                          <ci> s_Mekk2 </ci>
                          <cn type="integer"> 0 </cn>
                        </apply>
                      </apply>
                      <apply>
                        <eq/>
                        <ci> s_EGFR </ci>
                        <cn type="integer"> 1 </cn>
                      </apply>
                    </apply>
                  </apply>
                  <apply>
                    <and/>
                    <apply>
                      <and/>
                      <apply>
                        <eq/>
                        <ci> s_PLC_g </ci>
                        <cn type="integer"> 1 </cn>
                      </apply>
                      <apply>
                        <eq/>
                        <ci> s_Mekk2 </ci>
                        <cn type="integer"> 0 </cn>
                      </apply>
                    </apply>
                    <apply>
                      <eq/>
                      <ci> s_EGFR </ci>
                      <cn type="integer"> 1 </cn>
                    </apply>
                  </apply>
                </apply>
                <apply>
                  <and/>
                  <apply>
                    <and/>
                    <apply>
                      <eq/>
                      <ci> s_Src </ci>
                      <cn type="integer"> 1 </cn>
                    </apply>
                    <apply>
                      <eq/>
                      <ci> s_Mekk2 </ci>
                      <cn type="integer"> 0 </cn>
                    </apply>
                  </apply>
                  <apply>
                    <eq/>
                    <ci> s_EGFR </ci>
                    <cn type="integer"> 1 </cn>
                  </apply>
                </apply>
              </apply>
            </math>
                                </qual:functionTerm>
        </qual:listOfFunctionTerms>
      </qual:transition>
      <qual:transition qual:id="tr_Mekk3">
        <qual:listOfInputs>
          <qual:input qual:thresholdLevel="1" qual:transitionEffect="none" qual:qualitativeSpecies="s_Gab1" qual:id="tr_Mekk3_in_40"/>
          <qual:input qual:thresholdLevel="1" qual:transitionEffect="none" qual:qualitativeSpecies="s_IL1_TNFR" qual:id="tr_Mekk3_in_52"/>
          <qual:input qual:thresholdLevel="1" qual:transitionEffect="none" qual:qualitativeSpecies="s_Rac" qual:id="tr_Mekk3_in_107"/>
          <qual:input qual:thresholdLevel="1" qual:transitionEffect="none" qual:qualitativeSpecies="s_Trafs" qual:id="tr_Mekk3_in_135"/>
        </qual:listOfInputs>
        <qual:listOfOutputs>
          <qual:output qual:transitionEffect="assignmentLevel" qual:qualitativeSpecies="s_Mekk3"/>
        </qual:listOfOutputs>
        <qual:listOfFunctionTerms>
          <qual:defaultTerm qual:resultLevel="0">
          </qual:defaultTerm>
          <qual:functionTerm qual:resultLevel="1">
            <math xmlns="http://www.w3.org/1998/Math/MathML">            
              <apply>
                <or/>
                <apply>
                  <or/>
                  <apply>
                    <and/>
                    <apply>
                      <eq/>
                      <ci> s_IL1_TNFR </ci>
                      <cn type="integer"> 1 </cn>
                    </apply>
                    <apply>
                      <not/>
                      <apply>
                        <eq/>
                        <ci> s_Gab1 </ci>
                        <cn type="integer"> 0 </cn>
                      </apply>
                    </apply>
                  </apply>
                  <apply>
                    <and/>
                    <apply>
                      <eq/>
                      <ci> s_Rac </ci>
                      <cn type="integer"> 1 </cn>
                    </apply>
                    <apply>
                      <not/>
                      <apply>
                        <eq/>
                        <ci> s_Gab1 </ci>
                        <cn type="integer"> 0 </cn>
                      </apply>
                    </apply>
                  </apply>
                </apply>
                <apply>
                  <and/>
                  <apply>
                    <eq/>
                    <ci> s_Trafs </ci>
                    <cn type="integer"> 1 </cn>
                  </apply>
                  <apply>
                    <not/>
                    <apply>
                      <eq/>
                      <ci> s_Gab1 </ci>
                      <cn type="integer"> 0 </cn>
                    </apply>
                  </apply>
                </apply>
              </apply>
            </math>
                                </qual:functionTerm>
        </qual:listOfFunctionTerms>
      </qual:transition>
      <qual:transition qual:id="tr_Mekk4">
        <qual:listOfInputs>
          <qual:input qual:thresholdLevel="1" qual:transitionEffect="none" qual:qualitativeSpecies="s_Cdc42" qual:id="tr_Mekk4_in_30"/>
          <qual:input qual:thresholdLevel="1" qual:transitionEffect="none" qual:qualitativeSpecies="s_Rac" qual:id="tr_Mekk4_in_107"/>
        </qual:listOfInputs>
        <qual:listOfOutputs>
          <qual:output qual:transitionEffect="assignmentLevel" qual:qualitativeSpecies="s_Mekk4"/>
        </qual:listOfOutputs>
        <qual:listOfFunctionTerms>
          <qual:defaultTerm qual:resultLevel="0">
          </qual:defaultTerm>
          <qual:functionTerm qual:resultLevel="1">
            <math xmlns="http://www.w3.org/1998/Math/MathML">            
              <apply>
                <or/>
                <apply>
                  <eq/>
                  <ci> s_Cdc42 </ci>
                  <cn type="integer"> 1 </cn>
                </apply>
                <apply>
                  <eq/>
                  <ci> s_Rac </ci>
                  <cn type="integer"> 1 </cn>
                </apply>
              </apply>
            </math>
                                </qual:functionTerm>
        </qual:listOfFunctionTerms>
      </qual:transition>
      <qual:transition qual:id="tr_MKK3">
        <qual:listOfInputs>
          <qual:input qual:thresholdLevel="1" qual:transitionEffect="none" qual:qualitativeSpecies="s_ASK1" qual:id="tr_MKK3_in_20"/>
          <qual:input qual:thresholdLevel="1" qual:transitionEffect="none" qual:qualitativeSpecies="s_MLK1" qual:id="tr_MKK3_in_68"/>
          <qual:input qual:thresholdLevel="1" qual:transitionEffect="none" qual:qualitativeSpecies="s_MLK2" qual:id="tr_MKK3_in_69"/>
          <qual:input qual:thresholdLevel="1" qual:transitionEffect="none" qual:qualitativeSpecies="s_MLK3" qual:id="tr_MKK3_in_70"/>
          <qual:input qual:thresholdLevel="1" qual:transitionEffect="none" qual:qualitativeSpecies="s_Mekk2" qual:id="tr_MKK3_in_59"/>
          <qual:input qual:thresholdLevel="1" qual:transitionEffect="none" qual:qualitativeSpecies="s_Mekk3" qual:id="tr_MKK3_in_60"/>
          <qual:input qual:thresholdLevel="1" qual:transitionEffect="none" qual:qualitativeSpecies="s_Mekk4" qual:id="tr_MKK3_in_61"/>
          <qual:input qual:thresholdLevel="1" qual:transitionEffect="none" qual:qualitativeSpecies="s_PAK" qual:id="tr_MKK3_in_80"/>
          <qual:input qual:thresholdLevel="1" qual:transitionEffect="none" qual:qualitativeSpecies="s_TAK1" qual:id="tr_MKK3_in_130"/>
          <qual:input qual:thresholdLevel="1" qual:transitionEffect="none" qual:qualitativeSpecies="s_TAO_12" qual:id="tr_MKK3_in_132"/>
          <qual:input qual:thresholdLevel="1" qual:transitionEffect="none" qual:qualitativeSpecies="s_Tpl2" qual:id="tr_MKK3_in_134"/>
        </qual:listOfInputs>
        <qual:listOfOutputs>
          <qual:output qual:transitionEffect="assignmentLevel" qual:qualitativeSpecies="s_MKK3"/>
        </qual:listOfOutputs>
        <qual:listOfFunctionTerms>
          <qual:defaultTerm qual:resultLevel="0">
          </qual:defaultTerm>
          <qual:functionTerm qual:resultLevel="1">
            <math xmlns="http://www.w3.org/1998/Math/MathML">            
              <apply>
                <or/>
                <apply>
                  <or/>
                  <apply>
                    <or/>
                    <apply>
                      <or/>
                      <apply>
                        <or/>
                        <apply>
                          <or/>
                          <apply>
                            <or/>
                            <apply>
                              <or/>
                              <apply>
                                <or/>
                                <apply>
                                  <and/>
                                  <apply>
                                    <eq/>
                                    <ci> s_MLK1 </ci>
                                    <cn type="integer"> 1 </cn>
                                  </apply>
                                  <apply>
                                    <eq/>
                                    <ci> s_ASK1 </ci>
                                    <cn type="integer"> 1 </cn>
                                  </apply>
                                </apply>
                                <apply>
                                  <and/>
                                  <apply>
                                    <eq/>
                                    <ci> s_MLK2 </ci>
                                    <cn type="integer"> 1 </cn>
                                  </apply>
                                  <apply>
                                    <eq/>
                                    <ci> s_ASK1 </ci>
                                    <cn type="integer"> 1 </cn>
                                  </apply>
                                </apply>
                              </apply>
                              <apply>
                                <and/>
                                <apply>
                                  <eq/>
                                  <ci> s_MLK3 </ci>
                                  <cn type="integer"> 1 </cn>
                                </apply>
                                <apply>
                                  <eq/>
                                  <ci> s_ASK1 </ci>
                                  <cn type="integer"> 1 </cn>
                                </apply>
                              </apply>
                            </apply>
                            <apply>
                              <and/>
                              <apply>
                                <eq/>
                                <ci> s_Mekk2 </ci>
                                <cn type="integer"> 1 </cn>
                              </apply>
                              <apply>
                                <eq/>
                                <ci> s_ASK1 </ci>
                                <cn type="integer"> 1 </cn>
                              </apply>
                            </apply>
                          </apply>
                          <apply>
                            <and/>
                            <apply>
                              <eq/>
                              <ci> s_Mekk3 </ci>
                              <cn type="integer"> 1 </cn>
                            </apply>
                            <apply>
                              <eq/>
                              <ci> s_ASK1 </ci>
                              <cn type="integer"> 1 </cn>
                            </apply>
                          </apply>
                        </apply>
                        <apply>
                          <and/>
                          <apply>
                            <eq/>
                            <ci> s_Mekk4 </ci>
                            <cn type="integer"> 1 </cn>
                          </apply>
                          <apply>
                            <eq/>
                            <ci> s_ASK1 </ci>
                            <cn type="integer"> 1 </cn>
                          </apply>
                        </apply>
                      </apply>
                      <apply>
                        <and/>
                        <apply>
                          <eq/>
                          <ci> s_PAK </ci>
                          <cn type="integer"> 1 </cn>
                        </apply>
                        <apply>
                          <eq/>
                          <ci> s_ASK1 </ci>
                          <cn type="integer"> 1 </cn>
                        </apply>
                      </apply>
                    </apply>
                    <apply>
                      <and/>
                      <apply>
                        <eq/>
                        <ci> s_TAK1 </ci>
                        <cn type="integer"> 1 </cn>
                      </apply>
                      <apply>
                        <eq/>
                        <ci> s_ASK1 </ci>
                        <cn type="integer"> 1 </cn>
                      </apply>
                    </apply>
                  </apply>
                  <apply>
                    <and/>
                    <apply>
                      <eq/>
                      <ci> s_TAO_12 </ci>
                      <cn type="integer"> 1 </cn>
                    </apply>
                    <apply>
                      <eq/>
                      <ci> s_ASK1 </ci>
                      <cn type="integer"> 1 </cn>
                    </apply>
                  </apply>
                </apply>
                <apply>
                  <and/>
                  <apply>
                    <eq/>
                    <ci> s_Tpl2 </ci>
                    <cn type="integer"> 1 </cn>
                  </apply>
                  <apply>
                    <eq/>
                    <ci> s_ASK1 </ci>
                    <cn type="integer"> 1 </cn>
                  </apply>
                </apply>
              </apply>
            </math>
                                </qual:functionTerm>
        </qual:listOfFunctionTerms>
      </qual:transition>
      <qual:transition qual:id="tr_MKK6">
        <qual:listOfInputs>
          <qual:input qual:thresholdLevel="1" qual:transitionEffect="none" qual:qualitativeSpecies="s_ASK1" qual:id="tr_MKK6_in_20"/>
          <qual:input qual:thresholdLevel="1" qual:transitionEffect="none" qual:qualitativeSpecies="s_MLK3" qual:id="tr_MKK6_in_70"/>
          <qual:input qual:thresholdLevel="1" qual:transitionEffect="none" qual:qualitativeSpecies="s_Mekk4" qual:id="tr_MKK6_in_61"/>
          <qual:input qual:thresholdLevel="1" qual:transitionEffect="none" qual:qualitativeSpecies="s_PAK" qual:id="tr_MKK6_in_80"/>
          <qual:input qual:thresholdLevel="1" qual:transitionEffect="none" qual:qualitativeSpecies="s_TAK1" qual:id="tr_MKK6_in_130"/>
          <qual:input qual:thresholdLevel="1" qual:transitionEffect="none" qual:qualitativeSpecies="s_TAO_12" qual:id="tr_MKK6_in_132"/>
          <qual:input qual:thresholdLevel="1" qual:transitionEffect="none" qual:qualitativeSpecies="s_Tpl2" qual:id="tr_MKK6_in_134"/>
        </qual:listOfInputs>
        <qual:listOfOutputs>
          <qual:output qual:transitionEffect="assignmentLevel" qual:qualitativeSpecies="s_MKK6"/>
        </qual:listOfOutputs>
        <qual:listOfFunctionTerms>
          <qual:defaultTerm qual:resultLevel="0">
          </qual:defaultTerm>
          <qual:functionTerm qual:resultLevel="1">
            <math xmlns="http://www.w3.org/1998/Math/MathML">            
              <apply>
                <or/>
                <apply>
                  <or/>
                  <apply>
                    <or/>
                    <apply>
                      <or/>
                      <apply>
                        <or/>
                        <apply>
                          <and/>
                          <apply>
                            <eq/>
                            <ci> s_MLK3 </ci>
                            <cn type="integer"> 1 </cn>
                          </apply>
                          <apply>
                            <eq/>
                            <ci> s_ASK1 </ci>
                            <cn type="integer"> 1 </cn>
                          </apply>
                        </apply>
                        <apply>
                          <and/>
                          <apply>
                            <eq/>
                            <ci> s_Mekk4 </ci>
                            <cn type="integer"> 1 </cn>
                          </apply>
                          <apply>
                            <eq/>
                            <ci> s_ASK1 </ci>
                            <cn type="integer"> 1 </cn>
                          </apply>
                        </apply>
                      </apply>
                      <apply>
                        <and/>
                        <apply>
                          <eq/>
                          <ci> s_PAK </ci>
                          <cn type="integer"> 1 </cn>
                        </apply>
                        <apply>
                          <eq/>
                          <ci> s_ASK1 </ci>
                          <cn type="integer"> 1 </cn>
                        </apply>
                      </apply>
                    </apply>
                    <apply>
                      <and/>
                      <apply>
                        <eq/>
                        <ci> s_TAK1 </ci>
                        <cn type="integer"> 1 </cn>
                      </apply>
                      <apply>
                        <eq/>
                        <ci> s_ASK1 </ci>
                        <cn type="integer"> 1 </cn>
                      </apply>
                    </apply>
                  </apply>
                  <apply>
                    <and/>
                    <apply>
                      <eq/>
                      <ci> s_TAO_12 </ci>
                      <cn type="integer"> 1 </cn>
                    </apply>
                    <apply>
                      <eq/>
                      <ci> s_ASK1 </ci>
                      <cn type="integer"> 1 </cn>
                    </apply>
                  </apply>
                </apply>
                <apply>
                  <and/>
                  <apply>
                    <eq/>
                    <ci> s_Tpl2 </ci>
                    <cn type="integer"> 1 </cn>
                  </apply>
                  <apply>
                    <eq/>
                    <ci> s_ASK1 </ci>
                    <cn type="integer"> 1 </cn>
                  </apply>
                </apply>
              </apply>
            </math>
                                </qual:functionTerm>
        </qual:listOfFunctionTerms>
      </qual:transition>
      <qual:transition qual:id="tr_MKK7">
        <qual:listOfInputs>
          <qual:input qual:thresholdLevel="1" qual:transitionEffect="none" qual:qualitativeSpecies="s_ASK1" qual:id="tr_MKK7_in_20"/>
          <qual:input qual:thresholdLevel="1" qual:transitionEffect="none" qual:qualitativeSpecies="s_MLK1" qual:id="tr_MKK7_in_68"/>
          <qual:input qual:thresholdLevel="1" qual:transitionEffect="none" qual:qualitativeSpecies="s_MLK2" qual:id="tr_MKK7_in_69"/>
          <qual:input qual:thresholdLevel="1" qual:transitionEffect="none" qual:qualitativeSpecies="s_MLK3" qual:id="tr_MKK7_in_70"/>
          <qual:input qual:thresholdLevel="1" qual:transitionEffect="none" qual:qualitativeSpecies="s_Mekk1" qual:id="tr_MKK7_in_58"/>
          <qual:input qual:thresholdLevel="1" qual:transitionEffect="none" qual:qualitativeSpecies="s_Mekk2" qual:id="tr_MKK7_in_59"/>
          <qual:input qual:thresholdLevel="1" qual:transitionEffect="none" qual:qualitativeSpecies="s_Mekk3" qual:id="tr_MKK7_in_60"/>
          <qual:input qual:thresholdLevel="1" qual:transitionEffect="none" qual:qualitativeSpecies="s_Mekk4" qual:id="tr_MKK7_in_61"/>
        </qual:listOfInputs>
        <qual:listOfOutputs>
          <qual:output qual:transitionEffect="assignmentLevel" qual:qualitativeSpecies="s_MKK7"/>
        </qual:listOfOutputs>
        <qual:listOfFunctionTerms>
          <qual:defaultTerm qual:resultLevel="0">
          </qual:defaultTerm>
          <qual:functionTerm qual:resultLevel="1">
            <math xmlns="http://www.w3.org/1998/Math/MathML">            
              <apply>
                <or/>
                <apply>
                  <or/>
                  <apply>
                    <or/>
                    <apply>
                      <or/>
                      <apply>
                        <or/>
                        <apply>
                          <or/>
                          <apply>
                            <and/>
                            <apply>
                              <eq/>
                              <ci> s_MLK1 </ci>
                              <cn type="integer"> 1 </cn>
                            </apply>
                            <apply>
                              <eq/>
                              <ci> s_ASK1 </ci>
                              <cn type="integer"> 1 </cn>
                            </apply>
                          </apply>
                          <apply>
                            <and/>
                            <apply>
                              <eq/>
                              <ci> s_MLK2 </ci>
                              <cn type="integer"> 1 </cn>
                            </apply>
                            <apply>
                              <eq/>
                              <ci> s_ASK1 </ci>
                              <cn type="integer"> 1 </cn>
                            </apply>
                          </apply>
                        </apply>
                        <apply>
                          <and/>
                          <apply>
                            <eq/>
                            <ci> s_MLK3 </ci>
                            <cn type="integer"> 1 </cn>
                          </apply>
                          <apply>
                            <eq/>
                            <ci> s_ASK1 </ci>
                            <cn type="integer"> 1 </cn>
                          </apply>
                        </apply>
                      </apply>
                      <apply>
                        <and/>
                        <apply>
                          <eq/>
                          <ci> s_Mekk1 </ci>
                          <cn type="integer"> 1 </cn>
                        </apply>
                        <apply>
                          <eq/>
                          <ci> s_ASK1 </ci>
                          <cn type="integer"> 1 </cn>
                        </apply>
                      </apply>
                    </apply>
                    <apply>
                      <and/>
                      <apply>
                        <eq/>
                        <ci> s_Mekk2 </ci>
                        <cn type="integer"> 1 </cn>
                      </apply>
                      <apply>
                        <eq/>
                        <ci> s_ASK1 </ci>
                        <cn type="integer"> 1 </cn>
                      </apply>
                    </apply>
                  </apply>
                  <apply>
                    <and/>
                    <apply>
                      <eq/>
                      <ci> s_Mekk3 </ci>
                      <cn type="integer"> 1 </cn>
                    </apply>
                    <apply>
                      <eq/>
                      <ci> s_ASK1 </ci>
                      <cn type="integer"> 1 </cn>
                    </apply>
                  </apply>
                </apply>
                <apply>
                  <and/>
                  <apply>
                    <eq/>
                    <ci> s_Mekk4 </ci>
                    <cn type="integer"> 1 </cn>
                  </apply>
                  <apply>
                    <eq/>
                    <ci> s_ASK1 </ci>
                    <cn type="integer"> 1 </cn>
                  </apply>
                </apply>
              </apply>
            </math>
                                </qual:functionTerm>
        </qual:listOfFunctionTerms>
      </qual:transition>
      <qual:transition qual:id="tr_MKPs">
        <qual:listOfInputs>
          <qual:input qual:thresholdLevel="1" qual:transitionEffect="none" qual:qualitativeSpecies="s_Erk" qual:id="tr_MKPs_in_37"/>
          <qual:input qual:thresholdLevel="1" qual:transitionEffect="none" qual:qualitativeSpecies="s_SAPK" qual:id="tr_MKPs_in_123"/>
          <qual:input qual:thresholdLevel="1" qual:transitionEffect="none" qual:qualitativeSpecies="s_cAMP" qual:id="tr_MKPs_in_27"/>
          <qual:input qual:thresholdLevel="1" qual:transitionEffect="none" qual:qualitativeSpecies="s_p38" qual:id="tr_MKPs_in_77"/>
        </qual:listOfInputs>
        <qual:listOfOutputs>
          <qual:output qual:transitionEffect="assignmentLevel" qual:qualitativeSpecies="s_MKPs"/>
        </qual:listOfOutputs>
        <qual:listOfFunctionTerms>
          <qual:defaultTerm qual:resultLevel="0">
          </qual:defaultTerm>
          <qual:functionTerm qual:resultLevel="1">
            <math xmlns="http://www.w3.org/1998/Math/MathML">            
              <apply>
                <or/>
                <apply>
                  <or/>
                  <apply>
                    <and/>
                    <apply>
                      <eq/>
                      <ci> s_Erk </ci>
                      <cn type="integer"> 1 </cn>
                    </apply>
                    <apply>
                      <eq/>
                      <ci> s_cAMP </ci>
                      <cn type="integer"> 1 </cn>
                    </apply>
                  </apply>
                  <apply>
                    <and/>
                    <apply>
                      <eq/>
                      <ci> s_SAPK </ci>
                      <cn type="integer"> 1 </cn>
                    </apply>
                    <apply>
                      <eq/>
                      <ci> s_cAMP </ci>
                      <cn type="integer"> 1 </cn>
                    </apply>
                  </apply>
                </apply>
                <apply>
                  <and/>
                  <apply>
                    <eq/>
                    <ci> s_p38 </ci>
                    <cn type="integer"> 1 </cn>
                  </apply>
                  <apply>
                    <eq/>
                    <ci> s_cAMP </ci>
                    <cn type="integer"> 1 </cn>
                  </apply>
                </apply>
              </apply>
            </math>
                                </qual:functionTerm>
        </qual:listOfFunctionTerms>
      </qual:transition>
      <qual:transition qual:id="tr_MLCK">
        <qual:listOfInputs>
          <qual:input qual:thresholdLevel="1" qual:transitionEffect="none" qual:qualitativeSpecies="s_CaM" qual:id="tr_MLCK_in_24"/>
          <qual:input qual:thresholdLevel="1" qual:transitionEffect="none" qual:qualitativeSpecies="s_Erk" qual:id="tr_MLCK_in_37"/>
          <qual:input qual:thresholdLevel="1" qual:transitionEffect="none" qual:qualitativeSpecies="s_PAK" qual:id="tr_MLCK_in_80"/>
          <qual:input qual:thresholdLevel="1" qual:transitionEffect="none" qual:qualitativeSpecies="s_PKA" qual:id="tr_MLCK_in_95"/>
        </qual:listOfInputs>
        <qual:listOfOutputs>
          <qual:output qual:transitionEffect="assignmentLevel" qual:qualitativeSpecies="s_MLCK"/>
        </qual:listOfOutputs>
        <qual:listOfFunctionTerms>
          <qual:defaultTerm qual:resultLevel="0">
          </qual:defaultTerm>
          <qual:functionTerm qual:resultLevel="1">
            <math xmlns="http://www.w3.org/1998/Math/MathML">            
              <apply>
                <or/>
                <apply>
                  <and/>
                  <apply>
                    <and/>
                    <apply>
                      <and/>
                      <apply>
                        <eq/>
                        <ci> s_CaM </ci>
                        <cn type="integer"> 1 </cn>
                      </apply>
                      <apply>
                        <not/>
                        <apply>
                          <and/>
                          <apply>
                            <eq/>
                            <ci> s_PAK </ci>
                            <cn type="integer"> 0 </cn>
                          </apply>
                          <apply>
                            <eq/>
                            <ci> s_PKA </ci>
                            <cn type="integer"> 0 </cn>
                          </apply>
                        </apply>
                      </apply>
                    </apply>
                    <apply>
                      <eq/>
                      <ci> s_PAK </ci>
                      <cn type="integer"> 0 </cn>
                    </apply>
                  </apply>
                  <apply>
                    <eq/>
                    <ci> s_PKA </ci>
                    <cn type="integer"> 0 </cn>
                  </apply>
                </apply>
                <apply>
                  <and/>
                  <apply>
                    <and/>
                    <apply>
                      <and/>
                      <apply>
                        <eq/>
                        <ci> s_Erk </ci>
                        <cn type="integer"> 1 </cn>
                      </apply>
                      <apply>
                        <not/>
                        <apply>
                          <and/>
                          <apply>
                            <eq/>
                            <ci> s_PAK </ci>
                            <cn type="integer"> 0 </cn>
                          </apply>
                          <apply>
                            <eq/>
                            <ci> s_PKA </ci>
                            <cn type="integer"> 0 </cn>
                          </apply>
                        </apply>
                      </apply>
                    </apply>
                    <apply>
                      <eq/>
                      <ci> s_PAK </ci>
                      <cn type="integer"> 0 </cn>
                    </apply>
                  </apply>
                  <apply>
                    <eq/>
                    <ci> s_PKA </ci>
                    <cn type="integer"> 0 </cn>
                  </apply>
                </apply>
              </apply>
            </math>
                                </qual:functionTerm>
        </qual:listOfFunctionTerms>
      </qual:transition>
      <qual:transition qual:id="tr_MLCP">
        <qual:listOfInputs>
          <qual:input qual:thresholdLevel="1" qual:transitionEffect="none" qual:qualitativeSpecies="s_ILK" qual:id="tr_MLCP_in_53"/>
          <qual:input qual:thresholdLevel="1" qual:transitionEffect="none" qual:qualitativeSpecies="s_PAK" qual:id="tr_MLCP_in_80"/>
          <qual:input qual:thresholdLevel="1" qual:transitionEffect="none" qual:qualitativeSpecies="s_PKA" qual:id="tr_MLCP_in_95"/>
          <qual:input qual:thresholdLevel="1" qual:transitionEffect="none" qual:qualitativeSpecies="s_PKC" qual:id="tr_MLCP_in_96"/>
          <qual:input qual:thresholdLevel="1" qual:transitionEffect="none" qual:qualitativeSpecies="s_Raf" qual:id="tr_MLCP_in_108"/>
          <qual:input qual:thresholdLevel="1" qual:transitionEffect="none" qual:qualitativeSpecies="s_RhoK" qual:id="tr_MLCP_in_121"/>
        </qual:listOfInputs>
        <qual:listOfOutputs>
          <qual:output qual:transitionEffect="assignmentLevel" qual:qualitativeSpecies="s_MLCP"/>
        </qual:listOfOutputs>
        <qual:listOfFunctionTerms>
          <qual:defaultTerm qual:resultLevel="0">
          </qual:defaultTerm>
          <qual:functionTerm qual:resultLevel="1">
            <math xmlns="http://www.w3.org/1998/Math/MathML">            
              <apply>
                <and/>
                <apply>
                  <and/>
                  <apply>
                    <eq/>
                    <ci> s_PKA </ci>
                    <cn type="integer"> 1 </cn>
                  </apply>
                  <apply>
                    <not/>
                    <apply>
                      <and/>
                      <apply>
                        <and/>
                        <apply>
                          <and/>
                          <apply>
                            <and/>
                            <apply>
                              <eq/>
                              <ci> s_ILK </ci>
                              <cn type="integer"> 0 </cn>
                            </apply>
                            <apply>
                              <eq/>
                              <ci> s_PAK </ci>
                              <cn type="integer"> 0 </cn>
                            </apply>
                          </apply>
                          <apply>
                            <eq/>
                            <ci> s_PKC </ci>
                            <cn type="integer"> 0 </cn>
                          </apply>
                        </apply>
                        <apply>
                          <eq/>
                          <ci> s_Raf </ci>
                          <cn type="integer"> 0 </cn>
                        </apply>
                      </apply>
                      <apply>
                        <eq/>
                        <ci> s_RhoK </ci>
                        <cn type="integer"> 0 </cn>
                      </apply>
                    </apply>
                  </apply>
                </apply>
                <apply>
                  <eq/>
                  <ci> s_RhoK </ci>
                  <cn type="integer"> 1 </cn>
                </apply>
              </apply>
            </math>
                                </qual:functionTerm>
        </qual:listOfFunctionTerms>
      </qual:transition>
      <qual:transition qual:id="tr_MLK1">
        <qual:listOfInputs>
          <qual:input qual:thresholdLevel="1" qual:transitionEffect="none" qual:qualitativeSpecies="s_Cdc42" qual:id="tr_MLK1_in_30"/>
          <qual:input qual:thresholdLevel="1" qual:transitionEffect="none" qual:qualitativeSpecies="s_Rac" qual:id="tr_MLK1_in_107"/>
        </qual:listOfInputs>
        <qual:listOfOutputs>
          <qual:output qual:transitionEffect="assignmentLevel" qual:qualitativeSpecies="s_MLK1"/>
        </qual:listOfOutputs>
        <qual:listOfFunctionTerms>
          <qual:defaultTerm qual:resultLevel="0">
          </qual:defaultTerm>
          <qual:functionTerm qual:resultLevel="1">
            <math xmlns="http://www.w3.org/1998/Math/MathML">            
              <apply>
                <or/>
                <apply>
                  <eq/>
                  <ci> s_Cdc42 </ci>
                  <cn type="integer"> 1 </cn>
                </apply>
                <apply>
                  <eq/>
                  <ci> s_Rac </ci>
                  <cn type="integer"> 1 </cn>
                </apply>
              </apply>
            </math>
                                </qual:functionTerm>
        </qual:listOfFunctionTerms>
      </qual:transition>
      <qual:transition qual:id="tr_MLK2">
        <qual:listOfInputs>
          <qual:input qual:thresholdLevel="1" qual:transitionEffect="none" qual:qualitativeSpecies="s_Cdc42" qual:id="tr_MLK2_in_30"/>
          <qual:input qual:thresholdLevel="1" qual:transitionEffect="none" qual:qualitativeSpecies="s_Rac" qual:id="tr_MLK2_in_107"/>
          <qual:input qual:thresholdLevel="1" qual:transitionEffect="none" qual:qualitativeSpecies="s_SAPK" qual:id="tr_MLK2_in_123"/>
        </qual:listOfInputs>
        <qual:listOfOutputs>
          <qual:output qual:transitionEffect="assignmentLevel" qual:qualitativeSpecies="s_MLK2"/>
        </qual:listOfOutputs>
        <qual:listOfFunctionTerms>
          <qual:defaultTerm qual:resultLevel="0">
          </qual:defaultTerm>
          <qual:functionTerm qual:resultLevel="1">
            <math xmlns="http://www.w3.org/1998/Math/MathML">            
              <apply>
                <or/>
                <apply>
                  <and/>
                  <apply>
                    <eq/>
                    <ci> s_Cdc42 </ci>
                    <cn type="integer"> 1 </cn>
                  </apply>
                  <apply>
                    <eq/>
                    <ci> s_SAPK </ci>
                    <cn type="integer"> 1 </cn>
                  </apply>
                </apply>
                <apply>
                  <and/>
                  <apply>
                    <eq/>
                    <ci> s_Rac </ci>
                    <cn type="integer"> 1 </cn>
                  </apply>
                  <apply>
                    <eq/>
                    <ci> s_SAPK </ci>
                    <cn type="integer"> 1 </cn>
                  </apply>
                </apply>
              </apply>
            </math>
                                </qual:functionTerm>
        </qual:listOfFunctionTerms>
      </qual:transition>
      <qual:transition qual:id="tr_MLK3">
        <qual:listOfInputs>
          <qual:input qual:thresholdLevel="1" qual:transitionEffect="none" qual:qualitativeSpecies="s_Cdc42" qual:id="tr_MLK3_in_30"/>
          <qual:input qual:thresholdLevel="1" qual:transitionEffect="none" qual:qualitativeSpecies="s_IL1_TNFR" qual:id="tr_MLK3_in_52"/>
          <qual:input qual:thresholdLevel="1" qual:transitionEffect="none" qual:qualitativeSpecies="s_Rac" qual:id="tr_MLK3_in_107"/>
        </qual:listOfInputs>
        <qual:listOfOutputs>
          <qual:output qual:transitionEffect="assignmentLevel" qual:qualitativeSpecies="s_MLK3"/>
        </qual:listOfOutputs>
        <qual:listOfFunctionTerms>
          <qual:defaultTerm qual:resultLevel="0">
          </qual:defaultTerm>
          <qual:functionTerm qual:resultLevel="1">
            <math xmlns="http://www.w3.org/1998/Math/MathML">            
              <apply>
                <or/>
                <apply>
                  <or/>
                  <apply>
                    <eq/>
                    <ci> s_Cdc42 </ci>
                    <cn type="integer"> 1 </cn>
                  </apply>
                  <apply>
                    <eq/>
                    <ci> s_IL1_TNFR </ci>
                    <cn type="integer"> 1 </cn>
                  </apply>
                </apply>
                <apply>
                  <eq/>
                  <ci> s_Rac </ci>
                  <cn type="integer"> 1 </cn>
                </apply>
              </apply>
            </math>
                                </qual:functionTerm>
        </qual:listOfFunctionTerms>
      </qual:transition>
      <qual:transition qual:id="tr_Myosin">
        <qual:listOfInputs>
          <qual:input qual:thresholdLevel="1" qual:transitionEffect="none" qual:qualitativeSpecies="s_CaM" qual:id="tr_Myosin_in_24"/>
          <qual:input qual:thresholdLevel="1" qual:transitionEffect="none" qual:qualitativeSpecies="s_ILK" qual:id="tr_Myosin_in_53"/>
          <qual:input qual:thresholdLevel="1" qual:transitionEffect="none" qual:qualitativeSpecies="s_MLCK" qual:id="tr_Myosin_in_66"/>
          <qual:input qual:thresholdLevel="1" qual:transitionEffect="none" qual:qualitativeSpecies="s_MLCP" qual:id="tr_Myosin_in_67"/>
          <qual:input qual:thresholdLevel="1" qual:transitionEffect="none" qual:qualitativeSpecies="s_Myosin" qual:id="tr_Myosin_in_71"/>
          <qual:input qual:thresholdLevel="1" qual:transitionEffect="none" qual:qualitativeSpecies="s_PAK" qual:id="tr_Myosin_in_80"/>
          <qual:input qual:thresholdLevel="1" qual:transitionEffect="none" qual:qualitativeSpecies="s_RhoK" qual:id="tr_Myosin_in_121"/>
        </qual:listOfInputs>
        <qual:listOfOutputs>
          <qual:output qual:transitionEffect="assignmentLevel" qual:qualitativeSpecies="s_Myosin"/>
        </qual:listOfOutputs>
        <qual:listOfFunctionTerms>
          <qual:defaultTerm qual:resultLevel="0">
          </qual:defaultTerm>
          <qual:functionTerm qual:resultLevel="1">
            <math xmlns="http://www.w3.org/1998/Math/MathML">            
              <apply>
                <or/>
                <apply>
                  <or/>
                  <apply>
                    <or/>
                    <apply>
                      <or/>
                      <apply>
                        <or/>
                        <apply>
                          <and/>
                          <apply>
                            <and/>
                            <apply>
                              <and/>
                              <apply>
                                <eq/>
                                <ci> s_CaM </ci>
                                <cn type="integer"> 1 </cn>
                              </apply>
                              <apply>
                                <not/>
                                <apply>
                                  <and/>
                                  <apply>
                                    <eq/>
                                    <ci> s_MLCP </ci>
                                    <cn type="integer"> 0 </cn>
                                  </apply>
                                  <apply>
                                    <eq/>
                                    <ci> s_Myosin </ci>
                                    <cn type="integer"> 1 </cn>
                                  </apply>
                                </apply>
                              </apply>
                            </apply>
                            <apply>
                              <eq/>
                              <ci> s_Myosin </ci>
                              <cn type="integer"> 0 </cn>
                            </apply>
                          </apply>
                          <apply>
                            <eq/>
                            <ci> s_MLCK </ci>
                            <cn type="integer"> 1 </cn>
                          </apply>
                        </apply>
                        <apply>
                          <or/>
                          <apply>
                            <and/>
                            <apply>
                              <and/>
                              <apply>
                                <eq/>
                                <ci> s_ILK </ci>
                                <cn type="integer"> 1 </cn>
                              </apply>
                              <apply>
                                <not/>
                                <apply>
                                  <and/>
                                  <apply>
                                    <eq/>
                                    <ci> s_MLCP </ci>
                                    <cn type="integer"> 0 </cn>
                                  </apply>
                                  <apply>
                                    <eq/>
                                    <ci> s_Myosin </ci>
                                    <cn type="integer"> 1 </cn>
                                  </apply>
                                </apply>
                              </apply>
                            </apply>
                            <apply>
                              <eq/>
                              <ci> s_MLCP </ci>
                              <cn type="integer"> 0 </cn>
                            </apply>
                          </apply>
                          <apply>
                            <eq/>
                            <ci> s_Myosin </ci>
                            <cn type="integer"> 0 </cn>
                          </apply>
                        </apply>
                      </apply>
                      <apply>
                        <and/>
                        <apply>
                          <and/>
                          <apply>
                            <and/>
                            <apply>
                              <eq/>
                              <ci> s_MLCK </ci>
                              <cn type="integer"> 1 </cn>
                            </apply>
                            <apply>
                              <not/>
                              <apply>
                                <and/>
                                <apply>
                                  <eq/>
                                  <ci> s_MLCP </ci>
                                  <cn type="integer"> 0 </cn>
                                </apply>
                                <apply>
                                  <eq/>
                                  <ci> s_Myosin </ci>
                                  <cn type="integer"> 1 </cn>
                                </apply>
                              </apply>
                            </apply>
                          </apply>
                          <apply>
                            <eq/>
                            <ci> s_MLCP </ci>
                            <cn type="integer"> 0 </cn>
                          </apply>
                        </apply>
                        <apply>
                          <eq/>
                          <ci> s_CaM </ci>
                          <cn type="integer"> 1 </cn>
                        </apply>
                      </apply>
                    </apply>
                    <apply>
                      <and/>
                      <apply>
                        <and/>
                        <apply>
                          <eq/>
                          <ci> s_Myosin </ci>
                          <cn type="integer"> 1 </cn>
                        </apply>
                        <apply>
                          <not/>
                          <apply>
                            <and/>
                            <apply>
                              <eq/>
                              <ci> s_MLCP </ci>
                              <cn type="integer"> 0 </cn>
                            </apply>
                            <apply>
                              <eq/>
                              <ci> s_Myosin </ci>
                              <cn type="integer"> 1 </cn>
                            </apply>
                          </apply>
                        </apply>
                      </apply>
                      <apply>
                        <eq/>
                        <ci> s_MLCP </ci>
                        <cn type="integer"> 0 </cn>
                      </apply>
                    </apply>
                  </apply>
                  <apply>
                    <or/>
                    <apply>
                      <and/>
                      <apply>
                        <and/>
                        <apply>
                          <eq/>
                          <ci> s_PAK </ci>
                          <cn type="integer"> 1 </cn>
                        </apply>
                        <apply>
                          <not/>
                          <apply>
                            <and/>
                            <apply>
                              <eq/>
                              <ci> s_MLCP </ci>
                              <cn type="integer"> 0 </cn>
                            </apply>
                            <apply>
                              <eq/>
                              <ci> s_Myosin </ci>
                              <cn type="integer"> 1 </cn>
                            </apply>
                          </apply>
                        </apply>
                      </apply>
                      <apply>
                        <eq/>
                        <ci> s_MLCP </ci>
                        <cn type="integer"> 0 </cn>
                      </apply>
                    </apply>
                    <apply>
                      <eq/>
                      <ci> s_Myosin </ci>
                      <cn type="integer"> 0 </cn>
                    </apply>
                  </apply>
                </apply>
                <apply>
                  <or/>
                  <apply>
                    <and/>
                    <apply>
                      <and/>
                      <apply>
                        <eq/>
                        <ci> s_RhoK </ci>
                        <cn type="integer"> 1 </cn>
                      </apply>
                      <apply>
                        <not/>
                        <apply>
                          <and/>
                          <apply>
                            <eq/>
                            <ci> s_MLCP </ci>
                            <cn type="integer"> 0 </cn>
                          </apply>
                          <apply>
                            <eq/>
                            <ci> s_Myosin </ci>
                            <cn type="integer"> 1 </cn>
                          </apply>
                        </apply>
                      </apply>
                    </apply>
                    <apply>
                      <eq/>
                      <ci> s_MLCP </ci>
                      <cn type="integer"> 0 </cn>
                    </apply>
                  </apply>
                  <apply>
                    <eq/>
                    <ci> s_Myosin </ci>
                    <cn type="integer"> 0 </cn>
                  </apply>
                </apply>
              </apply>
            </math>
                                </qual:functionTerm>
        </qual:listOfFunctionTerms>
      </qual:transition>
      <qual:transition qual:id="tr_Nck">
        <qual:listOfInputs>
          <qual:input qual:thresholdLevel="1" qual:transitionEffect="none" qual:qualitativeSpecies="s_Cas" qual:id="tr_Nck_in_28"/>
          <qual:input qual:thresholdLevel="1" qual:transitionEffect="none" qual:qualitativeSpecies="s_EGFR" qual:id="tr_Nck_in_36"/>
        </qual:listOfInputs>
        <qual:listOfOutputs>
          <qual:output qual:transitionEffect="assignmentLevel" qual:qualitativeSpecies="s_Nck"/>
        </qual:listOfOutputs>
        <qual:listOfFunctionTerms>
          <qual:defaultTerm qual:resultLevel="0">
          </qual:defaultTerm>
          <qual:functionTerm qual:resultLevel="1">
            <math xmlns="http://www.w3.org/1998/Math/MathML">            
              <apply>
                <or/>
                <apply>
                  <eq/>
                  <ci> s_Cas </ci>
                  <cn type="integer"> 1 </cn>
                </apply>
                <apply>
                  <eq/>
                  <ci> s_EGFR </ci>
                  <cn type="integer"> 1 </cn>
                </apply>
              </apply>
            </math>
                                </qual:functionTerm>
        </qual:listOfFunctionTerms>
      </qual:transition>
      <qual:transition qual:id="tr_NIK">
        <qual:listOfInputs>
          <qual:input qual:thresholdLevel="1" qual:transitionEffect="none" qual:qualitativeSpecies="s_Nck" qual:id="tr_NIK_in_72"/>
          <qual:input qual:thresholdLevel="1" qual:transitionEffect="none" qual:qualitativeSpecies="s_TAK1" qual:id="tr_NIK_in_130"/>
        </qual:listOfInputs>
        <qual:listOfOutputs>
          <qual:output qual:transitionEffect="assignmentLevel" qual:qualitativeSpecies="s_NIK"/>
        </qual:listOfOutputs>
        <qual:listOfFunctionTerms>
          <qual:defaultTerm qual:resultLevel="0">
          </qual:defaultTerm>
          <qual:functionTerm qual:resultLevel="1">
            <math xmlns="http://www.w3.org/1998/Math/MathML">            
              <apply>
                <or/>
                <apply>
                  <eq/>
                  <ci> s_Nck </ci>
                  <cn type="integer"> 1 </cn>
                </apply>
                <apply>
                  <eq/>
                  <ci> s_TAK1 </ci>
                  <cn type="integer"> 1 </cn>
                </apply>
              </apply>
            </math>
                                </qual:functionTerm>
        </qual:listOfFunctionTerms>
      </qual:transition>
      <qual:transition qual:id="tr_p115RhoGEF">
        <qual:listOfInputs>
          <qual:input qual:thresholdLevel="1" qual:transitionEffect="none" qual:qualitativeSpecies="s_Ga_1213" qual:id="tr_p115RhoGEF_in_39"/>
          <qual:input qual:thresholdLevel="1" qual:transitionEffect="none" qual:qualitativeSpecies="s_PIP3_345" qual:id="tr_p115RhoGEF_in_92"/>
        </qual:listOfInputs>
        <qual:listOfOutputs>
          <qual:output qual:transitionEffect="assignmentLevel" qual:qualitativeSpecies="s_p115RhoGEF"/>
        </qual:listOfOutputs>
        <qual:listOfFunctionTerms>
          <qual:defaultTerm qual:resultLevel="0">
          </qual:defaultTerm>
          <qual:functionTerm qual:resultLevel="1">
            <math xmlns="http://www.w3.org/1998/Math/MathML">            
              <apply>
                <and/>
                <apply>
                  <eq/>
                  <ci> s_Ga_1213 </ci>
                  <cn type="integer"> 1 </cn>
                </apply>
                <apply>
                  <eq/>
                  <ci> s_PIP3_345 </ci>
                  <cn type="integer"> 1 </cn>
                </apply>
              </apply>
            </math>
                                </qual:functionTerm>
        </qual:listOfFunctionTerms>
      </qual:transition>
      <qual:transition qual:id="tr_p120RasGAP">
        <qual:listOfInputs>
          <qual:input qual:thresholdLevel="1" qual:transitionEffect="none" qual:qualitativeSpecies="s_Ca" qual:id="tr_p120RasGAP_in_23"/>
          <qual:input qual:thresholdLevel="1" qual:transitionEffect="none" qual:qualitativeSpecies="s_EGFR" qual:id="tr_p120RasGAP_in_36"/>
          <qual:input qual:thresholdLevel="1" qual:transitionEffect="none" qual:qualitativeSpecies="s_Fak" qual:id="tr_p120RasGAP_in_38"/>
          <qual:input qual:thresholdLevel="1" qual:transitionEffect="none" qual:qualitativeSpecies="s_PIP2_34" qual:id="tr_p120RasGAP_in_90"/>
          <qual:input qual:thresholdLevel="1" qual:transitionEffect="none" qual:qualitativeSpecies="s_PIP2_45" qual:id="tr_p120RasGAP_in_91"/>
          <qual:input qual:thresholdLevel="1" qual:transitionEffect="none" qual:qualitativeSpecies="s_PIP3_345" qual:id="tr_p120RasGAP_in_92"/>
          <qual:input qual:thresholdLevel="1" qual:transitionEffect="none" qual:qualitativeSpecies="s_SHP2" qual:id="tr_p120RasGAP_in_126"/>
          <qual:input qual:thresholdLevel="1" qual:transitionEffect="none" qual:qualitativeSpecies="s_Src" qual:id="tr_p120RasGAP_in_128"/>
        </qual:listOfInputs>
        <qual:listOfOutputs>
          <qual:output qual:transitionEffect="assignmentLevel" qual:qualitativeSpecies="s_p120RasGAP"/>
        </qual:listOfOutputs>
        <qual:listOfFunctionTerms>
          <qual:defaultTerm qual:resultLevel="0">
          </qual:defaultTerm>
          <qual:functionTerm qual:resultLevel="1">
            <math xmlns="http://www.w3.org/1998/Math/MathML">            
              <apply>
                <or/>
                <apply>
                  <or/>
                  <apply>
                    <or/>
                    <apply>
                      <or/>
                      <apply>
                        <and/>
                        <apply>
                          <eq/>
                          <ci> s_Ca </ci>
                          <cn type="integer"> 1 </cn>
                        </apply>
                        <apply>
                          <not/>
                          <apply>
                            <and/>
                            <apply>
                              <and/>
                              <apply>
                                <eq/>
                                <ci> s_Fak </ci>
                                <cn type="integer"> 0 </cn>
                              </apply>
                              <apply>
                                <eq/>
                                <ci> s_SHP2 </ci>
                                <cn type="integer"> 0 </cn>
                              </apply>
                            </apply>
                            <apply>
                              <eq/>
                              <ci> s_Src </ci>
                              <cn type="integer"> 0 </cn>
                            </apply>
                          </apply>
                        </apply>
                      </apply>
                      <apply>
                        <and/>
                        <apply>
                          <eq/>
                          <ci> s_EGFR </ci>
                          <cn type="integer"> 1 </cn>
                        </apply>
                        <apply>
                          <not/>
                          <apply>
                            <and/>
                            <apply>
                              <and/>
                              <apply>
                                <eq/>
                                <ci> s_Fak </ci>
                                <cn type="integer"> 0 </cn>
                              </apply>
                              <apply>
                                <eq/>
                                <ci> s_SHP2 </ci>
                                <cn type="integer"> 0 </cn>
                              </apply>
                            </apply>
                            <apply>
                              <eq/>
                              <ci> s_Src </ci>
                              <cn type="integer"> 0 </cn>
                            </apply>
                          </apply>
                        </apply>
                      </apply>
                    </apply>
                    <apply>
                      <and/>
                      <apply>
                        <eq/>
                        <ci> s_PIP2_34 </ci>
                        <cn type="integer"> 1 </cn>
                      </apply>
                      <apply>
                        <not/>
                        <apply>
                          <and/>
                          <apply>
                            <and/>
                            <apply>
                              <eq/>
                              <ci> s_Fak </ci>
                              <cn type="integer"> 0 </cn>
                            </apply>
                            <apply>
                              <eq/>
                              <ci> s_SHP2 </ci>
                              <cn type="integer"> 0 </cn>
                            </apply>
                          </apply>
                          <apply>
                            <eq/>
                            <ci> s_Src </ci>
                            <cn type="integer"> 0 </cn>
                          </apply>
                        </apply>
                      </apply>
                    </apply>
                  </apply>
                  <apply>
                    <and/>
                    <apply>
                      <eq/>
                      <ci> s_PIP2_45 </ci>
                      <cn type="integer"> 1 </cn>
                    </apply>
                    <apply>
                      <not/>
                      <apply>
                        <and/>
                        <apply>
                          <and/>
                          <apply>
                            <eq/>
                            <ci> s_Fak </ci>
                            <cn type="integer"> 0 </cn>
                          </apply>
                          <apply>
                            <eq/>
                            <ci> s_SHP2 </ci>
                            <cn type="integer"> 0 </cn>
                          </apply>
                        </apply>
                        <apply>
                          <eq/>
                          <ci> s_Src </ci>
                          <cn type="integer"> 0 </cn>
                        </apply>
                      </apply>
                    </apply>
                  </apply>
                </apply>
                <apply>
                  <and/>
                  <apply>
                    <eq/>
                    <ci> s_PIP3_345 </ci>
                    <cn type="integer"> 1 </cn>
                  </apply>
                  <apply>
                    <not/>
                    <apply>
                      <and/>
                      <apply>
                        <and/>
                        <apply>
                          <eq/>
                          <ci> s_Fak </ci>
                          <cn type="integer"> 0 </cn>
                        </apply>
                        <apply>
                          <eq/>
                          <ci> s_SHP2 </ci>
                          <cn type="integer"> 0 </cn>
                        </apply>
                      </apply>
                      <apply>
                        <eq/>
                        <ci> s_Src </ci>
                        <cn type="integer"> 0 </cn>
                      </apply>
                    </apply>
                  </apply>
                </apply>
              </apply>
            </math>
                                </qual:functionTerm>
        </qual:listOfFunctionTerms>
      </qual:transition>
      <qual:transition qual:id="tr_p190RhoGAP">
        <qual:listOfInputs>
          <qual:input qual:thresholdLevel="1" qual:transitionEffect="none" qual:qualitativeSpecies="s_Fak" qual:id="tr_p190RhoGAP_in_38"/>
          <qual:input qual:thresholdLevel="1" qual:transitionEffect="none" qual:qualitativeSpecies="s_Src" qual:id="tr_p190RhoGAP_in_128"/>
          <qual:input qual:thresholdLevel="1" qual:transitionEffect="none" qual:qualitativeSpecies="s_p120RasGAP" qual:id="tr_p190RhoGAP_in_75"/>
          <qual:input qual:thresholdLevel="1" qual:transitionEffect="none" qual:qualitativeSpecies="s_p190RhoGAP" qual:id="tr_p190RhoGAP_in_76"/>
        </qual:listOfInputs>
        <qual:listOfOutputs>
          <qual:output qual:transitionEffect="assignmentLevel" qual:qualitativeSpecies="s_p190RhoGAP"/>
        </qual:listOfOutputs>
        <qual:listOfFunctionTerms>
          <qual:defaultTerm qual:resultLevel="0">
          </qual:defaultTerm>
          <qual:functionTerm qual:resultLevel="1">
            <math xmlns="http://www.w3.org/1998/Math/MathML">            
              <apply>
                <or/>
                <apply>
                  <and/>
                  <apply>
                    <and/>
                    <apply>
                      <eq/>
                      <ci> s_Fak </ci>
                      <cn type="integer"> 1 </cn>
                    </apply>
                    <apply>
                      <not/>
                      <apply>
                        <and/>
                        <apply>
                          <eq/>
                          <ci> s_p120RasGAP </ci>
                          <cn type="integer"> 0 </cn>
                        </apply>
                        <apply>
                          <eq/>
                          <ci> s_p190RhoGAP </ci>
                          <cn type="integer"> 1 </cn>
                        </apply>
                      </apply>
                    </apply>
                  </apply>
                  <apply>
                    <eq/>
                    <ci> s_Src </ci>
                    <cn type="integer"> 1 </cn>
                  </apply>
                </apply>
                <apply>
                  <or/>
                  <apply>
                    <or/>
                    <apply>
                      <and/>
                      <apply>
                        <and/>
                        <apply>
                          <eq/>
                          <ci> s_Src </ci>
                          <cn type="integer"> 1 </cn>
                        </apply>
                        <apply>
                          <not/>
                          <apply>
                            <and/>
                            <apply>
                              <eq/>
                              <ci> s_p120RasGAP </ci>
                              <cn type="integer"> 0 </cn>
                            </apply>
                            <apply>
                              <eq/>
                              <ci> s_p190RhoGAP </ci>
                              <cn type="integer"> 1 </cn>
                            </apply>
                          </apply>
                        </apply>
                      </apply>
                      <apply>
                        <eq/>
                        <ci> s_p120RasGAP </ci>
                        <cn type="integer"> 0 </cn>
                      </apply>
                    </apply>
                    <apply>
                      <eq/>
                      <ci> s_p190RhoGAP </ci>
                      <cn type="integer"> 0 </cn>
                    </apply>
                  </apply>
                  <apply>
                    <eq/>
                    <ci> s_Fak </ci>
                    <cn type="integer"> 1 </cn>
                  </apply>
                </apply>
              </apply>
            </math>
                                </qual:functionTerm>
        </qual:listOfFunctionTerms>
      </qual:transition>
      <qual:transition qual:id="tr_p38">
        <qual:listOfInputs>
          <qual:input qual:thresholdLevel="1" qual:transitionEffect="none" qual:qualitativeSpecies="s_MKK3" qual:id="tr_p38_in_62"/>
          <qual:input qual:thresholdLevel="1" qual:transitionEffect="none" qual:qualitativeSpecies="s_MKK6" qual:id="tr_p38_in_63"/>
          <qual:input qual:thresholdLevel="1" qual:transitionEffect="none" qual:qualitativeSpecies="s_MKPs" qual:id="tr_p38_in_65"/>
          <qual:input qual:thresholdLevel="1" qual:transitionEffect="none" qual:qualitativeSpecies="s_PP2A" qual:id="tr_p38_in_102"/>
          <qual:input qual:thresholdLevel="1" qual:transitionEffect="none" qual:qualitativeSpecies="s_Sek1" qual:id="tr_p38_in_124"/>
        </qual:listOfInputs>
        <qual:listOfOutputs>
          <qual:output qual:transitionEffect="assignmentLevel" qual:qualitativeSpecies="s_p38"/>
        </qual:listOfOutputs>
        <qual:listOfFunctionTerms>
          <qual:defaultTerm qual:resultLevel="0">
          </qual:defaultTerm>
          <qual:functionTerm qual:resultLevel="1">
            <math xmlns="http://www.w3.org/1998/Math/MathML">            
              <apply>
                <or/>
                <apply>
                  <or/>
                  <apply>
                    <and/>
                    <apply>
                      <eq/>
                      <ci> s_MKK3 </ci>
                      <cn type="integer"> 1 </cn>
                    </apply>
                    <apply>
                      <not/>
                      <apply>
                        <and/>
                        <apply>
                          <eq/>
                          <ci> s_MKPs </ci>
                          <cn type="integer"> 0 </cn>
                        </apply>
                        <apply>
                          <eq/>
                          <ci> s_PP2A </ci>
                          <cn type="integer"> 0 </cn>
                        </apply>
                      </apply>
                    </apply>
                  </apply>
                  <apply>
                    <and/>
                    <apply>
                      <eq/>
                      <ci> s_MKK6 </ci>
                      <cn type="integer"> 1 </cn>
                    </apply>
                    <apply>
                      <not/>
                      <apply>
                        <and/>
                        <apply>
                          <eq/>
                          <ci> s_MKPs </ci>
                          <cn type="integer"> 0 </cn>
                        </apply>
                        <apply>
                          <eq/>
                          <ci> s_PP2A </ci>
                          <cn type="integer"> 0 </cn>
                        </apply>
                      </apply>
                    </apply>
                  </apply>
                </apply>
                <apply>
                  <and/>
                  <apply>
                    <eq/>
                    <ci> s_Sek1 </ci>
                    <cn type="integer"> 1 </cn>
                  </apply>
                  <apply>
                    <not/>
                    <apply>
                      <and/>
                      <apply>
                        <eq/>
                        <ci> s_MKPs </ci>
                        <cn type="integer"> 0 </cn>
                      </apply>
                      <apply>
                        <eq/>
                        <ci> s_PP2A </ci>
                        <cn type="integer"> 0 </cn>
                      </apply>
                    </apply>
                  </apply>
                </apply>
              </apply>
            </math>
                                </qual:functionTerm>
        </qual:listOfFunctionTerms>
      </qual:transition>
      <qual:transition qual:id="tr_p90RSK">
        <qual:listOfInputs>
          <qual:input qual:thresholdLevel="1" qual:transitionEffect="none" qual:qualitativeSpecies="s_Erk" qual:id="tr_p90RSK_in_37"/>
          <qual:input qual:thresholdLevel="1" qual:transitionEffect="none" qual:qualitativeSpecies="s_PDK1" qual:id="tr_p90RSK_in_86"/>
          <qual:input qual:thresholdLevel="1" qual:transitionEffect="none" qual:qualitativeSpecies="s_p90RSK" qual:id="tr_p90RSK_in_78"/>
        </qual:listOfInputs>
        <qual:listOfOutputs>
          <qual:output qual:transitionEffect="assignmentLevel" qual:qualitativeSpecies="s_p90RSK"/>
        </qual:listOfOutputs>
        <qual:listOfFunctionTerms>
          <qual:defaultTerm qual:resultLevel="0">
          </qual:defaultTerm>
          <qual:functionTerm qual:resultLevel="1">
            <math xmlns="http://www.w3.org/1998/Math/MathML">            
              <apply>
                <and/>
                <apply>
                  <and/>
                  <apply>
                    <eq/>
                    <ci> s_Erk </ci>
                    <cn type="integer"> 1 </cn>
                  </apply>
                  <apply>
                    <eq/>
                    <ci> s_p90RSK </ci>
                    <cn type="integer"> 0 </cn>
                  </apply>
                </apply>
                <apply>
                  <eq/>
                  <ci> s_PDK1 </ci>
                  <cn type="integer"> 1 </cn>
                </apply>
              </apply>
            </math>
                                </qual:functionTerm>
        </qual:listOfFunctionTerms>
      </qual:transition>
      <qual:transition qual:id="tr_PA">
        <qual:listOfInputs>
          <qual:input qual:thresholdLevel="1" qual:transitionEffect="none" qual:qualitativeSpecies="s_PLD" qual:id="tr_PA_in_101"/>
        </qual:listOfInputs>
        <qual:listOfOutputs>
          <qual:output qual:transitionEffect="assignmentLevel" qual:qualitativeSpecies="s_PA"/>
        </qual:listOfOutputs>
        <qual:listOfFunctionTerms>
          <qual:defaultTerm qual:resultLevel="0">
          </qual:defaultTerm>
          <qual:functionTerm qual:resultLevel="1">
            <math xmlns="http://www.w3.org/1998/Math/MathML">            
              <apply>
                <eq/>
                <ci> s_PLD </ci>
                <cn type="integer"> 1 </cn>
              </apply>
            </math>
                                </qual:functionTerm>
        </qual:listOfFunctionTerms>
      </qual:transition>
      <qual:transition qual:id="tr_PAK">
        <qual:listOfInputs>
          <qual:input qual:thresholdLevel="1" qual:transitionEffect="none" qual:qualitativeSpecies="s_Akt" qual:id="tr_PAK_in_12"/>
          <qual:input qual:thresholdLevel="1" qual:transitionEffect="none" qual:qualitativeSpecies="s_Cdc42" qual:id="tr_PAK_in_30"/>
          <qual:input qual:thresholdLevel="1" qual:transitionEffect="none" qual:qualitativeSpecies="s_Grb2" qual:id="tr_PAK_in_50"/>
          <qual:input qual:thresholdLevel="1" qual:transitionEffect="none" qual:qualitativeSpecies="s_Nck" qual:id="tr_PAK_in_72"/>
          <qual:input qual:thresholdLevel="1" qual:transitionEffect="none" qual:qualitativeSpecies="s_PAK" qual:id="tr_PAK_in_80"/>
          <qual:input qual:thresholdLevel="1" qual:transitionEffect="none" qual:qualitativeSpecies="s_PKA" qual:id="tr_PAK_in_95"/>
          <qual:input qual:thresholdLevel="1" qual:transitionEffect="none" qual:qualitativeSpecies="s_PTP1b" qual:id="tr_PAK_in_104"/>
          <qual:input qual:thresholdLevel="1" qual:transitionEffect="none" qual:qualitativeSpecies="s_Rac" qual:id="tr_PAK_in_107"/>
          <qual:input qual:thresholdLevel="1" qual:transitionEffect="none" qual:qualitativeSpecies="s_Src" qual:id="tr_PAK_in_128"/>
        </qual:listOfInputs>
        <qual:listOfOutputs>
          <qual:output qual:transitionEffect="assignmentLevel" qual:qualitativeSpecies="s_PAK"/>
        </qual:listOfOutputs>
        <qual:listOfFunctionTerms>
          <qual:defaultTerm qual:resultLevel="0">
          </qual:defaultTerm>
          <qual:functionTerm qual:resultLevel="1">
            <math xmlns="http://www.w3.org/1998/Math/MathML">            
              <apply>
                <or/>
                <apply>
                  <or/>
                  <apply>
                    <or/>
                    <apply>
                      <and/>
                      <apply>
                        <and/>
                        <apply>
                          <eq/>
                          <ci> s_Cdc42 </ci>
                          <cn type="integer"> 1 </cn>
                        </apply>
                        <apply>
                          <not/>
                          <apply>
                            <and/>
                            <apply>
                              <eq/>
                              <ci> s_PKA </ci>
                              <cn type="integer"> 0 </cn>
                            </apply>
                            <apply>
                              <eq/>
                              <ci> s_PTP1b </ci>
                              <cn type="integer"> 0 </cn>
                            </apply>
                          </apply>
                        </apply>
                      </apply>
                      <apply>
                        <eq/>
                        <ci> s_Grb2 </ci>
                        <cn type="integer"> 1 </cn>
                      </apply>
                    </apply>
                    <apply>
                      <and/>
                      <apply>
                        <eq/>
                        <ci> s_Nck </ci>
                        <cn type="integer"> 1 </cn>
                      </apply>
                      <apply>
                        <eq/>
                        <ci> s_Akt </ci>
                        <cn type="integer"> 0 </cn>
                      </apply>
                    </apply>
                  </apply>
                  <apply>
                    <or/>
                    <apply>
                      <and/>
                      <apply>
                        <and/>
                        <apply>
                          <eq/>
                          <ci> s_Rac </ci>
                          <cn type="integer"> 1 </cn>
                        </apply>
                        <apply>
                          <not/>
                          <apply>
                            <and/>
                            <apply>
                              <eq/>
                              <ci> s_PKA </ci>
                              <cn type="integer"> 0 </cn>
                            </apply>
                            <apply>
                              <eq/>
                              <ci> s_PTP1b </ci>
                              <cn type="integer"> 0 </cn>
                            </apply>
                          </apply>
                        </apply>
                      </apply>
                      <apply>
                        <eq/>
                        <ci> s_Grb2 </ci>
                        <cn type="integer"> 1 </cn>
                      </apply>
                    </apply>
                    <apply>
                      <and/>
                      <apply>
                        <eq/>
                        <ci> s_Nck </ci>
                        <cn type="integer"> 1 </cn>
                      </apply>
                      <apply>
                        <eq/>
                        <ci> s_Akt </ci>
                        <cn type="integer"> 0 </cn>
                      </apply>
                    </apply>
                  </apply>
                </apply>
                <apply>
                  <and/>
                  <apply>
                    <and/>
                    <apply>
                      <eq/>
                      <ci> s_Src </ci>
                      <cn type="integer"> 1 </cn>
                    </apply>
                    <apply>
                      <not/>
                      <apply>
                        <and/>
                        <apply>
                          <eq/>
                          <ci> s_PKA </ci>
                          <cn type="integer"> 0 </cn>
                        </apply>
                        <apply>
                          <eq/>
                          <ci> s_PTP1b </ci>
                          <cn type="integer"> 0 </cn>
                        </apply>
                      </apply>
                    </apply>
                  </apply>
                  <apply>
                    <and/>
                    <apply>
                      <eq/>
                      <ci> s_PAK </ci>
                      <cn type="integer"> 1 </cn>
                    </apply>
                    <apply>
                      <or/>
                      <apply>
                        <eq/>
                        <ci> s_Cdc42 </ci>
                        <cn type="integer"> 1 </cn>
                      </apply>
                      <apply>
                        <eq/>
                        <ci> s_Rac </ci>
                        <cn type="integer"> 1 </cn>
                      </apply>
                    </apply>
                  </apply>
                </apply>
              </apply>
            </math>
                                </qual:functionTerm>
        </qual:listOfFunctionTerms>
      </qual:transition>
      <qual:transition qual:id="tr_Palpha_1213R">
        <qual:listOfInputs>
          <qual:input qual:thresholdLevel="1" qual:transitionEffect="none" qual:qualitativeSpecies="s_GRK" qual:id="tr_Palpha_1213R_in_51"/>
          <qual:input qual:thresholdLevel="1" qual:transitionEffect="none" qual:qualitativeSpecies="s_alpha_1213R" qual:id="tr_Palpha_1213R_in_13"/>
        </qual:listOfInputs>
        <qual:listOfOutputs>
          <qual:output qual:transitionEffect="assignmentLevel" qual:qualitativeSpecies="s_Palpha_1213R"/>
        </qual:listOfOutputs>
        <qual:listOfFunctionTerms>
          <qual:defaultTerm qual:resultLevel="0">
          </qual:defaultTerm>
          <qual:functionTerm qual:resultLevel="1">
            <math xmlns="http://www.w3.org/1998/Math/MathML">            
              <apply>
                <and/>
                <apply>
                  <eq/>
                  <ci> s_alpha_1213R </ci>
                  <cn type="integer"> 1 </cn>
                </apply>
                <apply>
                  <eq/>
                  <ci> s_GRK </ci>
                  <cn type="integer"> 1 </cn>
                </apply>
              </apply>
            </math>
                                </qual:functionTerm>
        </qual:listOfFunctionTerms>
      </qual:transition>
      <qual:transition qual:id="tr_Palpha_iR">
        <qual:listOfInputs>
          <qual:input qual:thresholdLevel="1" qual:transitionEffect="none" qual:qualitativeSpecies="s_GRK" qual:id="tr_Palpha_iR_in_51"/>
          <qual:input qual:thresholdLevel="1" qual:transitionEffect="none" qual:qualitativeSpecies="s_alpha_iR" qual:id="tr_Palpha_iR_in_14"/>
        </qual:listOfInputs>
        <qual:listOfOutputs>
          <qual:output qual:transitionEffect="assignmentLevel" qual:qualitativeSpecies="s_Palpha_iR"/>
        </qual:listOfOutputs>
        <qual:listOfFunctionTerms>
          <qual:defaultTerm qual:resultLevel="0">
          </qual:defaultTerm>
          <qual:functionTerm qual:resultLevel="1">
            <math xmlns="http://www.w3.org/1998/Math/MathML">            
              <apply>
                <and/>
                <apply>
                  <eq/>
                  <ci> s_alpha_iR </ci>
                  <cn type="integer"> 1 </cn>
                </apply>
                <apply>
                  <eq/>
                  <ci> s_GRK </ci>
                  <cn type="integer"> 1 </cn>
                </apply>
              </apply>
            </math>
                                </qual:functionTerm>
        </qual:listOfFunctionTerms>
      </qual:transition>
      <qual:transition qual:id="tr_Palpha_qR">
        <qual:listOfInputs>
          <qual:input qual:thresholdLevel="1" qual:transitionEffect="none" qual:qualitativeSpecies="s_GRK" qual:id="tr_Palpha_qR_in_51"/>
          <qual:input qual:thresholdLevel="1" qual:transitionEffect="none" qual:qualitativeSpecies="s_alpha_qR" qual:id="tr_Palpha_qR_in_15"/>
        </qual:listOfInputs>
        <qual:listOfOutputs>
          <qual:output qual:transitionEffect="assignmentLevel" qual:qualitativeSpecies="s_Palpha_qR"/>
        </qual:listOfOutputs>
        <qual:listOfFunctionTerms>
          <qual:defaultTerm qual:resultLevel="0">
          </qual:defaultTerm>
          <qual:functionTerm qual:resultLevel="1">
            <math xmlns="http://www.w3.org/1998/Math/MathML">            
              <apply>
                <and/>
                <apply>
                  <eq/>
                  <ci> s_alpha_qR </ci>
                  <cn type="integer"> 1 </cn>
                </apply>
                <apply>
                  <eq/>
                  <ci> s_GRK </ci>
                  <cn type="integer"> 1 </cn>
                </apply>
              </apply>
            </math>
                                </qual:functionTerm>
        </qual:listOfFunctionTerms>
      </qual:transition>
      <qual:transition qual:id="tr_Palpha_sR">
        <qual:listOfInputs>
          <qual:input qual:thresholdLevel="1" qual:transitionEffect="none" qual:qualitativeSpecies="s_GRK" qual:id="tr_Palpha_sR_in_51"/>
          <qual:input qual:thresholdLevel="1" qual:transitionEffect="none" qual:qualitativeSpecies="s_alpha_sR" qual:id="tr_Palpha_sR_in_16"/>
        </qual:listOfInputs>
        <qual:listOfOutputs>
          <qual:output qual:transitionEffect="assignmentLevel" qual:qualitativeSpecies="s_Palpha_sR"/>
        </qual:listOfOutputs>
        <qual:listOfFunctionTerms>
          <qual:defaultTerm qual:resultLevel="0">
          </qual:defaultTerm>
          <qual:functionTerm qual:resultLevel="1">
            <math xmlns="http://www.w3.org/1998/Math/MathML">            
              <apply>
                <and/>
                <apply>
                  <eq/>
                  <ci> s_alpha_sR </ci>
                  <cn type="integer"> 1 </cn>
                </apply>
                <apply>
                  <eq/>
                  <ci> s_GRK </ci>
                  <cn type="integer"> 1 </cn>
                </apply>
              </apply>
            </math>
                                </qual:functionTerm>
        </qual:listOfFunctionTerms>
      </qual:transition>
      <qual:transition qual:id="tr_PDE4">
        <qual:listOfInputs>
          <qual:input qual:thresholdLevel="1" qual:transitionEffect="none" qual:qualitativeSpecies="s_B_Arrestin" qual:id="tr_PDE4_in_21"/>
          <qual:input qual:thresholdLevel="1" qual:transitionEffect="none" qual:qualitativeSpecies="s_Erk" qual:id="tr_PDE4_in_37"/>
          <qual:input qual:thresholdLevel="1" qual:transitionEffect="none" qual:qualitativeSpecies="s_PKA" qual:id="tr_PDE4_in_95"/>
        </qual:listOfInputs>
        <qual:listOfOutputs>
          <qual:output qual:transitionEffect="assignmentLevel" qual:qualitativeSpecies="s_PDE4"/>
        </qual:listOfOutputs>
        <qual:listOfFunctionTerms>
          <qual:defaultTerm qual:resultLevel="0">
          </qual:defaultTerm>
          <qual:functionTerm qual:resultLevel="1">
            <math xmlns="http://www.w3.org/1998/Math/MathML">            
              <apply>
                <or/>
                <apply>
                  <and/>
                  <apply>
                    <and/>
                    <apply>
                      <eq/>
                      <ci> s_B_Arrestin </ci>
                      <cn type="integer"> 1 </cn>
                    </apply>
                    <apply>
                      <not/>
                      <apply>
                        <eq/>
                        <ci> s_Erk </ci>
                        <cn type="integer"> 0 </cn>
                      </apply>
                    </apply>
                  </apply>
                  <apply>
                    <eq/>
                    <ci> s_Erk </ci>
                    <cn type="integer"> 0 </cn>
                  </apply>
                </apply>
                <apply>
                  <and/>
                  <apply>
                    <and/>
                    <apply>
                      <eq/>
                      <ci> s_PKA </ci>
                      <cn type="integer"> 1 </cn>
                    </apply>
                    <apply>
                      <not/>
                      <apply>
                        <eq/>
                        <ci> s_Erk </ci>
                        <cn type="integer"> 0 </cn>
                      </apply>
                    </apply>
                  </apply>
                  <apply>
                    <eq/>
                    <ci> s_B_Arrestin </ci>
                    <cn type="integer"> 1 </cn>
                  </apply>
                </apply>
              </apply>
            </math>
                                </qual:functionTerm>
        </qual:listOfFunctionTerms>
      </qual:transition>
      <qual:transition qual:id="tr_PDK1">
        <qual:listOfInputs>
          <qual:input qual:thresholdLevel="1" qual:transitionEffect="none" qual:qualitativeSpecies="s_Src" qual:id="tr_PDK1_in_128"/>
          <qual:input qual:thresholdLevel="1" qual:transitionEffect="none" qual:qualitativeSpecies="s_p90RSK" qual:id="tr_PDK1_in_78"/>
        </qual:listOfInputs>
        <qual:listOfOutputs>
          <qual:output qual:transitionEffect="assignmentLevel" qual:qualitativeSpecies="s_PDK1"/>
        </qual:listOfOutputs>
        <qual:listOfFunctionTerms>
          <qual:defaultTerm qual:resultLevel="0">
          </qual:defaultTerm>
          <qual:functionTerm qual:resultLevel="1">
            <math xmlns="http://www.w3.org/1998/Math/MathML">            
              <apply>
                <or/>
                <apply>
                  <eq/>
                  <ci> s_Src </ci>
                  <cn type="integer"> 1 </cn>
                </apply>
                <apply>
                  <eq/>
                  <ci> s_p90RSK </ci>
                  <cn type="integer"> 1 </cn>
                </apply>
              </apply>
            </math>
                                </qual:functionTerm>
        </qual:listOfFunctionTerms>
      </qual:transition>
      <qual:transition qual:id="tr_PI3K">
        <qual:listOfInputs>
          <qual:input qual:thresholdLevel="1" qual:transitionEffect="none" qual:qualitativeSpecies="s_Crk" qual:id="tr_PI3K_in_31"/>
          <qual:input qual:thresholdLevel="1" qual:transitionEffect="none" qual:qualitativeSpecies="s_EGFR" qual:id="tr_PI3K_in_36"/>
          <qual:input qual:thresholdLevel="1" qual:transitionEffect="none" qual:qualitativeSpecies="s_Fak" qual:id="tr_PI3K_in_38"/>
          <qual:input qual:thresholdLevel="1" qual:transitionEffect="none" qual:qualitativeSpecies="s_Gab1" qual:id="tr_PI3K_in_40"/>
          <qual:input qual:thresholdLevel="1" qual:transitionEffect="none" qual:qualitativeSpecies="s_Gbg_i" qual:id="tr_PI3K_in_45"/>
          <qual:input qual:thresholdLevel="1" qual:transitionEffect="none" qual:qualitativeSpecies="s_Ras" qual:id="tr_PI3K_in_116"/>
          <qual:input qual:thresholdLevel="1" qual:transitionEffect="none" qual:qualitativeSpecies="s_Src" qual:id="tr_PI3K_in_128"/>
        </qual:listOfInputs>
        <qual:listOfOutputs>
          <qual:output qual:transitionEffect="assignmentLevel" qual:qualitativeSpecies="s_PI3K"/>
        </qual:listOfOutputs>
        <qual:listOfFunctionTerms>
          <qual:defaultTerm qual:resultLevel="0">
          </qual:defaultTerm>
          <qual:functionTerm qual:resultLevel="1">
            <math xmlns="http://www.w3.org/1998/Math/MathML">            
              <apply>
                <or/>
                <apply>
                  <or/>
                  <apply>
                    <or/>
                    <apply>
                      <or/>
                      <apply>
                        <or/>
                        <apply>
                          <eq/>
                          <ci> s_Crk </ci>
                          <cn type="integer"> 1 </cn>
                        </apply>
                        <apply>
                          <and/>
                          <apply>
                            <eq/>
                            <ci> s_EGFR </ci>
                            <cn type="integer"> 1 </cn>
                          </apply>
                          <apply>
                            <eq/>
                            <ci> s_Src </ci>
                            <cn type="integer"> 1 </cn>
                          </apply>
                        </apply>
                      </apply>
                      <apply>
                        <eq/>
                        <ci> s_Fak </ci>
                        <cn type="integer"> 1 </cn>
                      </apply>
                    </apply>
                    <apply>
                      <eq/>
                      <ci> s_Gab1 </ci>
                      <cn type="integer"> 1 </cn>
                    </apply>
                  </apply>
                  <apply>
                    <eq/>
                    <ci> s_Gbg_i </ci>
                    <cn type="integer"> 1 </cn>
                  </apply>
                </apply>
                <apply>
                  <eq/>
                  <ci> s_Ras </ci>
                  <cn type="integer"> 1 </cn>
                </apply>
              </apply>
            </math>
                                </qual:functionTerm>
        </qual:listOfFunctionTerms>
      </qual:transition>
      <qual:transition qual:id="tr_PI4K">
        <qual:listOfInputs>
          <qual:input qual:thresholdLevel="1" qual:transitionEffect="none" qual:qualitativeSpecies="s_ARF" qual:id="tr_PI4K_in_18"/>
          <qual:input qual:thresholdLevel="1" qual:transitionEffect="none" qual:qualitativeSpecies="s_Gai" qual:id="tr_PI4K_in_41"/>
          <qual:input qual:thresholdLevel="1" qual:transitionEffect="none" qual:qualitativeSpecies="s_Gaq" qual:id="tr_PI4K_in_42"/>
          <qual:input qual:thresholdLevel="1" qual:transitionEffect="none" qual:qualitativeSpecies="s_PKC" qual:id="tr_PI4K_in_96"/>
          <qual:input qual:thresholdLevel="1" qual:transitionEffect="none" qual:qualitativeSpecies="s_Rho" qual:id="tr_PI4K_in_119"/>
        </qual:listOfInputs>
        <qual:listOfOutputs>
          <qual:output qual:transitionEffect="assignmentLevel" qual:qualitativeSpecies="s_PI4K"/>
        </qual:listOfOutputs>
        <qual:listOfFunctionTerms>
          <qual:defaultTerm qual:resultLevel="0">
          </qual:defaultTerm>
          <qual:functionTerm qual:resultLevel="1">
            <math xmlns="http://www.w3.org/1998/Math/MathML">            
              <apply>
                <or/>
                <apply>
                  <or/>
                  <apply>
                    <or/>
                    <apply>
                      <or/>
                      <apply>
                        <eq/>
                        <ci> s_ARF </ci>
                        <cn type="integer"> 1 </cn>
                      </apply>
                      <apply>
                        <eq/>
                        <ci> s_Gai </ci>
                        <cn type="integer"> 1 </cn>
                      </apply>
                    </apply>
                    <apply>
                      <eq/>
                      <ci> s_Gaq </ci>
                      <cn type="integer"> 1 </cn>
                    </apply>
                  </apply>
                  <apply>
                    <eq/>
                    <ci> s_PKC </ci>
                    <cn type="integer"> 1 </cn>
                  </apply>
                </apply>
                <apply>
                  <eq/>
                  <ci> s_Rho </ci>
                  <cn type="integer"> 1 </cn>
                </apply>
              </apply>
            </math>
                                </qual:functionTerm>
        </qual:listOfFunctionTerms>
      </qual:transition>
      <qual:transition qual:id="tr_PI5K">
        <qual:listOfInputs>
          <qual:input qual:thresholdLevel="1" qual:transitionEffect="none" qual:qualitativeSpecies="s_ARF" qual:id="tr_PI5K_in_18"/>
          <qual:input qual:thresholdLevel="1" qual:transitionEffect="none" qual:qualitativeSpecies="s_Fak" qual:id="tr_PI5K_in_38"/>
          <qual:input qual:thresholdLevel="1" qual:transitionEffect="none" qual:qualitativeSpecies="s_PA" qual:id="tr_PI5K_in_79"/>
          <qual:input qual:thresholdLevel="1" qual:transitionEffect="none" qual:qualitativeSpecies="s_PI5K" qual:id="tr_PI5K_in_89"/>
          <qual:input qual:thresholdLevel="1" qual:transitionEffect="none" qual:qualitativeSpecies="s_RhoK" qual:id="tr_PI5K_in_121"/>
          <qual:input qual:thresholdLevel="1" qual:transitionEffect="none" qual:qualitativeSpecies="s_Src" qual:id="tr_PI5K_in_128"/>
          <qual:input qual:thresholdLevel="1" qual:transitionEffect="none" qual:qualitativeSpecies="s_Talin" qual:id="tr_PI5K_in_131"/>
        </qual:listOfInputs>
        <qual:listOfOutputs>
          <qual:output qual:transitionEffect="assignmentLevel" qual:qualitativeSpecies="s_PI5K"/>
        </qual:listOfOutputs>
        <qual:listOfFunctionTerms>
          <qual:defaultTerm qual:resultLevel="0">
          </qual:defaultTerm>
          <qual:functionTerm qual:resultLevel="1">
            <math xmlns="http://www.w3.org/1998/Math/MathML">            
              <apply>
                <or/>
                <apply>
                  <or/>
                  <apply>
                    <or/>
                    <apply>
                      <or/>
                      <apply>
                        <eq/>
                        <ci> s_ARF </ci>
                        <cn type="integer"> 1 </cn>
                      </apply>
                      <apply>
                        <eq/>
                        <ci> s_PA </ci>
                        <cn type="integer"> 1 </cn>
                      </apply>
                    </apply>
                    <apply>
                      <and/>
                      <apply>
                        <eq/>
                        <ci> s_PI5K </ci>
                        <cn type="integer"> 1 </cn>
                      </apply>
                      <apply>
                        <eq/>
                        <ci> s_Talin </ci>
                        <cn type="integer"> 1 </cn>
                      </apply>
                    </apply>
                  </apply>
                  <apply>
                    <eq/>
                    <ci> s_RhoK </ci>
                    <cn type="integer"> 1 </cn>
                  </apply>
                </apply>
                <apply>
                  <and/>
                  <apply>
                    <and/>
                    <apply>
                      <and/>
                      <apply>
                        <eq/>
                        <ci> s_Src </ci>
                        <cn type="integer"> 1 </cn>
                      </apply>
                      <apply>
                        <eq/>
                        <ci> s_PI5K </ci>
                        <cn type="integer"> 0 </cn>
                      </apply>
                    </apply>
                    <apply>
                      <eq/>
                      <ci> s_Talin </ci>
                      <cn type="integer"> 0 </cn>
                    </apply>
                  </apply>
                  <apply>
                    <eq/>
                    <ci> s_Fak </ci>
                    <cn type="integer"> 1 </cn>
                  </apply>
                </apply>
              </apply>
            </math>
                                </qual:functionTerm>
        </qual:listOfFunctionTerms>
      </qual:transition>
      <qual:transition qual:id="tr_PIP2_34">
        <qual:listOfInputs>
          <qual:input qual:thresholdLevel="1" qual:transitionEffect="none" qual:qualitativeSpecies="s_PI3K" qual:id="tr_PIP2_34_in_87"/>
          <qual:input qual:thresholdLevel="1" qual:transitionEffect="none" qual:qualitativeSpecies="s_PI4K" qual:id="tr_PIP2_34_in_88"/>
          <qual:input qual:thresholdLevel="1" qual:transitionEffect="none" qual:qualitativeSpecies="s_PI5K" qual:id="tr_PIP2_34_in_89"/>
          <qual:input qual:thresholdLevel="1" qual:transitionEffect="none" qual:qualitativeSpecies="s_PIP2_34" qual:id="tr_PIP2_34_in_90"/>
          <qual:input qual:thresholdLevel="1" qual:transitionEffect="none" qual:qualitativeSpecies="s_PTEN" qual:id="tr_PIP2_34_in_103"/>
        </qual:listOfInputs>
        <qual:listOfOutputs>
          <qual:output qual:transitionEffect="assignmentLevel" qual:qualitativeSpecies="s_PIP2_34"/>
        </qual:listOfOutputs>
        <qual:listOfFunctionTerms>
          <qual:defaultTerm qual:resultLevel="0">
          </qual:defaultTerm>
          <qual:functionTerm qual:resultLevel="1">
            <math xmlns="http://www.w3.org/1998/Math/MathML">            
              <apply>
                <or/>
                <apply>
                  <and/>
                  <apply>
                    <and/>
                    <apply>
                      <and/>
                      <apply>
                        <eq/>
                        <ci> s_PI4K </ci>
                        <cn type="integer"> 1 </cn>
                      </apply>
                      <apply>
                        <not/>
                        <apply>
                          <and/>
                          <apply>
                            <and/>
                            <apply>
                              <eq/>
                              <ci> s_PI5K </ci>
                              <cn type="integer"> 0 </cn>
                            </apply>
                            <apply>
                              <eq/>
                              <ci> s_PIP2_34 </ci>
                              <cn type="integer"> 0 </cn>
                            </apply>
                          </apply>
                          <apply>
                            <and/>
                            <apply>
                              <eq/>
                              <ci> s_PTEN </ci>
                              <cn type="integer"> 0 </cn>
                            </apply>
                            <apply>
                              <eq/>
                              <ci> s_PIP2_34 </ci>
                              <cn type="integer"> 0 </cn>
                            </apply>
                          </apply>
                        </apply>
                      </apply>
                    </apply>
                    <apply>
                      <eq/>
                      <ci> s_PIP2_34 </ci>
                      <cn type="integer"> 0 </cn>
                    </apply>
                  </apply>
                  <apply>
                    <eq/>
                    <ci> s_PI3K </ci>
                    <cn type="integer"> 1 </cn>
                  </apply>
                </apply>
                <apply>
                  <and/>
                  <apply>
                    <and/>
                    <apply>
                      <and/>
                      <apply>
                        <eq/>
                        <ci> s_PIP2_34 </ci>
                        <cn type="integer"> 1 </cn>
                      </apply>
                      <apply>
                        <not/>
                        <apply>
                          <and/>
                          <apply>
                            <and/>
                            <apply>
                              <eq/>
                              <ci> s_PI5K </ci>
                              <cn type="integer"> 0 </cn>
                            </apply>
                            <apply>
                              <eq/>
                              <ci> s_PIP2_34 </ci>
                              <cn type="integer"> 0 </cn>
                            </apply>
                          </apply>
                          <apply>
                            <and/>
                            <apply>
                              <eq/>
                              <ci> s_PTEN </ci>
                              <cn type="integer"> 0 </cn>
                            </apply>
                            <apply>
                              <eq/>
                              <ci> s_PIP2_34 </ci>
                              <cn type="integer"> 0 </cn>
                            </apply>
                          </apply>
                        </apply>
                      </apply>
                    </apply>
                    <apply>
                      <eq/>
                      <ci> s_PI5K </ci>
                      <cn type="integer"> 0 </cn>
                    </apply>
                  </apply>
                  <apply>
                    <eq/>
                    <ci> s_PTEN </ci>
                    <cn type="integer"> 0 </cn>
                  </apply>
                </apply>
              </apply>
            </math>
                                </qual:functionTerm>
        </qual:listOfFunctionTerms>
      </qual:transition>
      <qual:transition qual:id="tr_PIP2_45">
        <qual:listOfInputs>
          <qual:input qual:thresholdLevel="1" qual:transitionEffect="none" qual:qualitativeSpecies="s_PI3K" qual:id="tr_PIP2_45_in_87"/>
          <qual:input qual:thresholdLevel="1" qual:transitionEffect="none" qual:qualitativeSpecies="s_PI4K" qual:id="tr_PIP2_45_in_88"/>
          <qual:input qual:thresholdLevel="1" qual:transitionEffect="none" qual:qualitativeSpecies="s_PI5K" qual:id="tr_PIP2_45_in_89"/>
          <qual:input qual:thresholdLevel="1" qual:transitionEffect="none" qual:qualitativeSpecies="s_PIP2_45" qual:id="tr_PIP2_45_in_91"/>
          <qual:input qual:thresholdLevel="1" qual:transitionEffect="none" qual:qualitativeSpecies="s_PIP3_345" qual:id="tr_PIP2_45_in_92"/>
          <qual:input qual:thresholdLevel="1" qual:transitionEffect="none" qual:qualitativeSpecies="s_PLC_B" qual:id="tr_PIP2_45_in_99"/>
          <qual:input qual:thresholdLevel="1" qual:transitionEffect="none" qual:qualitativeSpecies="s_PLC_g" qual:id="tr_PIP2_45_in_100"/>
          <qual:input qual:thresholdLevel="1" qual:transitionEffect="none" qual:qualitativeSpecies="s_PTEN" qual:id="tr_PIP2_45_in_103"/>
        </qual:listOfInputs>
        <qual:listOfOutputs>
          <qual:output qual:transitionEffect="assignmentLevel" qual:qualitativeSpecies="s_PIP2_45"/>
        </qual:listOfOutputs>
        <qual:listOfFunctionTerms>
          <qual:defaultTerm qual:resultLevel="0">
          </qual:defaultTerm>
          <qual:functionTerm qual:resultLevel="1">
            <math xmlns="http://www.w3.org/1998/Math/MathML">            
              <apply>
                <or/>
                <apply>
                  <or/>
                  <apply>
                    <and/>
                    <apply>
                      <and/>
                      <apply>
                        <eq/>
                        <ci> s_PI4K </ci>
                        <cn type="integer"> 1 </cn>
                      </apply>
                      <apply>
                        <not/>
                        <apply>
                          <and/>
                          <apply>
                            <and/>
                            <apply>
                              <and/>
                              <apply>
                                <eq/>
                                <ci> s_PI3K </ci>
                                <cn type="integer"> 0 </cn>
                              </apply>
                              <apply>
                                <eq/>
                                <ci> s_PIP2_45 </ci>
                                <cn type="integer"> 1 </cn>
                              </apply>
                            </apply>
                            <apply>
                              <and/>
                              <apply>
                                <eq/>
                                <ci> s_PLC_B </ci>
                                <cn type="integer"> 0 </cn>
                              </apply>
                              <apply>
                                <eq/>
                                <ci> s_PIP2_45 </ci>
                                <cn type="integer"> 1 </cn>
                              </apply>
                            </apply>
                          </apply>
                          <apply>
                            <and/>
                            <apply>
                              <eq/>
                              <ci> s_PLC_g </ci>
                              <cn type="integer"> 0 </cn>
                            </apply>
                            <apply>
                              <eq/>
                              <ci> s_PIP2_45 </ci>
                              <cn type="integer"> 1 </cn>
                            </apply>
                          </apply>
                        </apply>
                      </apply>
                    </apply>
                    <apply>
                      <eq/>
                      <ci> s_PI5K </ci>
                      <cn type="integer"> 1 </cn>
                    </apply>
                  </apply>
                  <apply>
                    <and/>
                    <apply>
                      <eq/>
                      <ci> s_PIP2_45 </ci>
                      <cn type="integer"> 1 </cn>
                    </apply>
                    <apply>
                      <not/>
                      <apply>
                        <and/>
                        <apply>
                          <and/>
                          <apply>
                            <and/>
                            <apply>
                              <eq/>
                              <ci> s_PI3K </ci>
                              <cn type="integer"> 0 </cn>
                            </apply>
                            <apply>
                              <eq/>
                              <ci> s_PIP2_45 </ci>
                              <cn type="integer"> 1 </cn>
                            </apply>
                          </apply>
                          <apply>
                            <and/>
                            <apply>
                              <eq/>
                              <ci> s_PLC_B </ci>
                              <cn type="integer"> 0 </cn>
                            </apply>
                            <apply>
                              <eq/>
                              <ci> s_PIP2_45 </ci>
                              <cn type="integer"> 1 </cn>
                            </apply>
                          </apply>
                        </apply>
                        <apply>
                          <and/>
                          <apply>
                            <eq/>
                            <ci> s_PLC_g </ci>
                            <cn type="integer"> 0 </cn>
                          </apply>
                          <apply>
                            <eq/>
                            <ci> s_PIP2_45 </ci>
                            <cn type="integer"> 1 </cn>
                          </apply>
                        </apply>
                      </apply>
                    </apply>
                  </apply>
                </apply>
                <apply>
                  <and/>
                  <apply>
                    <and/>
                    <apply>
                      <eq/>
                      <ci> s_PTEN </ci>
                      <cn type="integer"> 1 </cn>
                    </apply>
                    <apply>
                      <not/>
                      <apply>
                        <and/>
                        <apply>
                          <and/>
                          <apply>
                            <and/>
                            <apply>
                              <eq/>
                              <ci> s_PI3K </ci>
                              <cn type="integer"> 0 </cn>
                            </apply>
                            <apply>
                              <eq/>
                              <ci> s_PIP2_45 </ci>
                              <cn type="integer"> 1 </cn>
                            </apply>
                          </apply>
                          <apply>
                            <and/>
                            <apply>
                              <eq/>
                              <ci> s_PLC_B </ci>
                              <cn type="integer"> 0 </cn>
                            </apply>
                            <apply>
                              <eq/>
                              <ci> s_PIP2_45 </ci>
                              <cn type="integer"> 1 </cn>
                            </apply>
                          </apply>
                        </apply>
                        <apply>
                          <and/>
                          <apply>
                            <eq/>
                            <ci> s_PLC_g </ci>
                            <cn type="integer"> 0 </cn>
                          </apply>
                          <apply>
                            <eq/>
                            <ci> s_PIP2_45 </ci>
                            <cn type="integer"> 1 </cn>
                          </apply>
                        </apply>
                      </apply>
                    </apply>
                  </apply>
                  <apply>
                    <eq/>
                    <ci> s_PIP3_345 </ci>
                    <cn type="integer"> 1 </cn>
                  </apply>
                </apply>
              </apply>
            </math>
                                </qual:functionTerm>
        </qual:listOfFunctionTerms>
      </qual:transition>
      <qual:transition qual:id="tr_PIP3_345">
        <qual:listOfInputs>
          <qual:input qual:thresholdLevel="1" qual:transitionEffect="none" qual:qualitativeSpecies="s_PI3K" qual:id="tr_PIP3_345_in_87"/>
          <qual:input qual:thresholdLevel="1" qual:transitionEffect="none" qual:qualitativeSpecies="s_PI5K" qual:id="tr_PIP3_345_in_89"/>
          <qual:input qual:thresholdLevel="1" qual:transitionEffect="none" qual:qualitativeSpecies="s_PIP2_34" qual:id="tr_PIP3_345_in_90"/>
          <qual:input qual:thresholdLevel="1" qual:transitionEffect="none" qual:qualitativeSpecies="s_PIP2_45" qual:id="tr_PIP3_345_in_91"/>
          <qual:input qual:thresholdLevel="1" qual:transitionEffect="none" qual:qualitativeSpecies="s_PIP3_345" qual:id="tr_PIP3_345_in_92"/>
          <qual:input qual:thresholdLevel="1" qual:transitionEffect="none" qual:qualitativeSpecies="s_PTEN" qual:id="tr_PIP3_345_in_103"/>
        </qual:listOfInputs>
        <qual:listOfOutputs>
          <qual:output qual:transitionEffect="assignmentLevel" qual:qualitativeSpecies="s_PIP3_345"/>
        </qual:listOfOutputs>
        <qual:listOfFunctionTerms>
          <qual:defaultTerm qual:resultLevel="0">
          </qual:defaultTerm>
          <qual:functionTerm qual:resultLevel="1">
            <math xmlns="http://www.w3.org/1998/Math/MathML">            
              <apply>
                <or/>
                <apply>
                  <and/>
                  <apply>
                    <and/>
                    <apply>
                      <eq/>
                      <ci> s_PI3K </ci>
                      <cn type="integer"> 1 </cn>
                    </apply>
                    <apply>
                      <not/>
                      <apply>
                        <and/>
                        <apply>
                          <eq/>
                          <ci> s_PTEN </ci>
                          <cn type="integer"> 0 </cn>
                        </apply>
                        <apply>
                          <eq/>
                          <ci> s_PIP3_345 </ci>
                          <cn type="integer"> 1 </cn>
                        </apply>
                      </apply>
                    </apply>
                  </apply>
                  <apply>
                    <eq/>
                    <ci> s_PIP2_45 </ci>
                    <cn type="integer"> 1 </cn>
                  </apply>
                </apply>
                <apply>
                  <and/>
                  <apply>
                    <and/>
                    <apply>
                      <eq/>
                      <ci> s_PI5K </ci>
                      <cn type="integer"> 1 </cn>
                    </apply>
                    <apply>
                      <not/>
                      <apply>
                        <and/>
                        <apply>
                          <eq/>
                          <ci> s_PTEN </ci>
                          <cn type="integer"> 0 </cn>
                        </apply>
                        <apply>
                          <eq/>
                          <ci> s_PIP3_345 </ci>
                          <cn type="integer"> 1 </cn>
                        </apply>
                      </apply>
                    </apply>
                  </apply>
                  <apply>
                    <eq/>
                    <ci> s_PIP2_34 </ci>
                    <cn type="integer"> 1 </cn>
                  </apply>
                </apply>
              </apply>
            </math>
                                </qual:functionTerm>
        </qual:listOfFunctionTerms>
      </qual:transition>
      <qual:transition qual:id="tr_PIP_4">
        <qual:listOfInputs>
          <qual:input qual:thresholdLevel="1" qual:transitionEffect="none" qual:qualitativeSpecies="s_PI3K" qual:id="tr_PIP_4_in_87"/>
          <qual:input qual:thresholdLevel="1" qual:transitionEffect="none" qual:qualitativeSpecies="s_PI4K" qual:id="tr_PIP_4_in_88"/>
          <qual:input qual:thresholdLevel="1" qual:transitionEffect="none" qual:qualitativeSpecies="s_PI5K" qual:id="tr_PIP_4_in_89"/>
          <qual:input qual:thresholdLevel="1" qual:transitionEffect="none" qual:qualitativeSpecies="s_PIP2_34" qual:id="tr_PIP_4_in_90"/>
          <qual:input qual:thresholdLevel="1" qual:transitionEffect="none" qual:qualitativeSpecies="s_PIP_4" qual:id="tr_PIP_4_in_93"/>
          <qual:input qual:thresholdLevel="1" qual:transitionEffect="none" qual:qualitativeSpecies="s_PTEN" qual:id="tr_PIP_4_in_103"/>
        </qual:listOfInputs>
        <qual:listOfOutputs>
          <qual:output qual:transitionEffect="assignmentLevel" qual:qualitativeSpecies="s_PIP_4"/>
        </qual:listOfOutputs>
        <qual:listOfFunctionTerms>
          <qual:defaultTerm qual:resultLevel="0">
          </qual:defaultTerm>
          <qual:functionTerm qual:resultLevel="1">
            <math xmlns="http://www.w3.org/1998/Math/MathML">            
              <apply>
                <or/>
                <apply>
                  <or/>
                  <apply>
                    <and/>
                    <apply>
                      <and/>
                      <apply>
                        <eq/>
                        <ci> s_PI4K </ci>
                        <cn type="integer"> 1 </cn>
                      </apply>
                      <apply>
                        <not/>
                        <apply>
                          <and/>
                          <apply>
                            <and/>
                            <apply>
                              <eq/>
                              <ci> s_PI3K </ci>
                              <cn type="integer"> 0 </cn>
                            </apply>
                            <apply>
                              <eq/>
                              <ci> s_PIP_4 </ci>
                              <cn type="integer"> 1 </cn>
                            </apply>
                          </apply>
                          <apply>
                            <and/>
                            <apply>
                              <eq/>
                              <ci> s_PI5K </ci>
                              <cn type="integer"> 0 </cn>
                            </apply>
                            <apply>
                              <eq/>
                              <ci> s_PIP_4 </ci>
                              <cn type="integer"> 1 </cn>
                            </apply>
                          </apply>
                        </apply>
                      </apply>
                    </apply>
                    <apply>
                      <eq/>
                      <ci> s_PIP_4 </ci>
                      <cn type="integer"> 0 </cn>
                    </apply>
                  </apply>
                  <apply>
                    <and/>
                    <apply>
                      <and/>
                      <apply>
                        <and/>
                        <apply>
                          <eq/>
                          <ci> s_PIP_4 </ci>
                          <cn type="integer"> 1 </cn>
                        </apply>
                        <apply>
                          <not/>
                          <apply>
                            <and/>
                            <apply>
                              <and/>
                              <apply>
                                <eq/>
                                <ci> s_PI3K </ci>
                                <cn type="integer"> 0 </cn>
                              </apply>
                              <apply>
                                <eq/>
                                <ci> s_PIP_4 </ci>
                                <cn type="integer"> 1 </cn>
                              </apply>
                            </apply>
                            <apply>
                              <and/>
                              <apply>
                                <eq/>
                                <ci> s_PI5K </ci>
                                <cn type="integer"> 0 </cn>
                              </apply>
                              <apply>
                                <eq/>
                                <ci> s_PIP_4 </ci>
                                <cn type="integer"> 1 </cn>
                              </apply>
                            </apply>
                          </apply>
                        </apply>
                      </apply>
                      <apply>
                        <eq/>
                        <ci> s_PI3K </ci>
                        <cn type="integer"> 0 </cn>
                      </apply>
                    </apply>
                    <apply>
                      <eq/>
                      <ci> s_PI5K </ci>
                      <cn type="integer"> 0 </cn>
                    </apply>
                  </apply>
                </apply>
                <apply>
                  <and/>
                  <apply>
                    <and/>
                    <apply>
                      <and/>
                      <apply>
                        <eq/>
                        <ci> s_PTEN </ci>
                        <cn type="integer"> 1 </cn>
                      </apply>
                      <apply>
                        <not/>
                        <apply>
                          <and/>
                          <apply>
                            <and/>
                            <apply>
                              <eq/>
                              <ci> s_PI3K </ci>
                              <cn type="integer"> 0 </cn>
                            </apply>
                            <apply>
                              <eq/>
                              <ci> s_PIP_4 </ci>
                              <cn type="integer"> 1 </cn>
                            </apply>
                          </apply>
                          <apply>
                            <and/>
                            <apply>
                              <eq/>
                              <ci> s_PI5K </ci>
                              <cn type="integer"> 0 </cn>
                            </apply>
                            <apply>
                              <eq/>
                              <ci> s_PIP_4 </ci>
                              <cn type="integer"> 1 </cn>
                            </apply>
                          </apply>
                        </apply>
                      </apply>
                    </apply>
                    <apply>
                      <eq/>
                      <ci> s_PIP_4 </ci>
                      <cn type="integer"> 0 </cn>
                    </apply>
                  </apply>
                  <apply>
                    <eq/>
                    <ci> s_PIP2_34 </ci>
                    <cn type="integer"> 1 </cn>
                  </apply>
                </apply>
              </apply>
            </math>
                                </qual:functionTerm>
        </qual:listOfFunctionTerms>
      </qual:transition>
      <qual:transition qual:id="tr_Pix_Cool">
        <qual:listOfInputs>
          <qual:input qual:thresholdLevel="1" qual:transitionEffect="none" qual:qualitativeSpecies="s_B_Parvin" qual:id="tr_Pix_Cool_in_22"/>
          <qual:input qual:thresholdLevel="1" qual:transitionEffect="none" qual:qualitativeSpecies="s_PIP2_34" qual:id="tr_Pix_Cool_in_90"/>
          <qual:input qual:thresholdLevel="1" qual:transitionEffect="none" qual:qualitativeSpecies="s_PIP3_345" qual:id="tr_Pix_Cool_in_92"/>
        </qual:listOfInputs>
        <qual:listOfOutputs>
          <qual:output qual:transitionEffect="assignmentLevel" qual:qualitativeSpecies="s_Pix_Cool"/>
        </qual:listOfOutputs>
        <qual:listOfFunctionTerms>
          <qual:defaultTerm qual:resultLevel="0">
          </qual:defaultTerm>
          <qual:functionTerm qual:resultLevel="1">
            <math xmlns="http://www.w3.org/1998/Math/MathML">            
              <apply>
                <or/>
                <apply>
                  <and/>
                  <apply>
                    <eq/>
                    <ci> s_PIP2_34 </ci>
                    <cn type="integer"> 1 </cn>
                  </apply>
                  <apply>
                    <eq/>
                    <ci> s_B_Parvin </ci>
                    <cn type="integer"> 1 </cn>
                  </apply>
                </apply>
                <apply>
                  <and/>
                  <apply>
                    <eq/>
                    <ci> s_PIP3_345 </ci>
                    <cn type="integer"> 1 </cn>
                  </apply>
                  <apply>
                    <eq/>
                    <ci> s_B_Parvin </ci>
                    <cn type="integer"> 1 </cn>
                  </apply>
                </apply>
              </apply>
            </math>
                                </qual:functionTerm>
        </qual:listOfFunctionTerms>
      </qual:transition>
      <qual:transition qual:id="tr_PKA">
        <qual:listOfInputs>
          <qual:input qual:thresholdLevel="1" qual:transitionEffect="none" qual:qualitativeSpecies="s_PDK1" qual:id="tr_PKA_in_86"/>
          <qual:input qual:thresholdLevel="1" qual:transitionEffect="none" qual:qualitativeSpecies="s_PKA" qual:id="tr_PKA_in_95"/>
          <qual:input qual:thresholdLevel="1" qual:transitionEffect="none" qual:qualitativeSpecies="s_PP2A" qual:id="tr_PKA_in_102"/>
          <qual:input qual:thresholdLevel="1" qual:transitionEffect="none" qual:qualitativeSpecies="s_cAMP" qual:id="tr_PKA_in_27"/>
        </qual:listOfInputs>
        <qual:listOfOutputs>
          <qual:output qual:transitionEffect="assignmentLevel" qual:qualitativeSpecies="s_PKA"/>
        </qual:listOfOutputs>
        <qual:listOfFunctionTerms>
          <qual:defaultTerm qual:resultLevel="0">
          </qual:defaultTerm>
          <qual:functionTerm qual:resultLevel="1">
            <math xmlns="http://www.w3.org/1998/Math/MathML">            
              <apply>
                <or/>
                <apply>
                  <and/>
                  <apply>
                    <and/>
                    <apply>
                      <eq/>
                      <ci> s_PDK1 </ci>
                      <cn type="integer"> 1 </cn>
                    </apply>
                    <apply>
                      <not/>
                      <apply>
                        <and/>
                        <apply>
                          <eq/>
                          <ci> s_PP2A </ci>
                          <cn type="integer"> 0 </cn>
                        </apply>
                        <apply>
                          <eq/>
                          <ci> s_PKA </ci>
                          <cn type="integer"> 1 </cn>
                        </apply>
                      </apply>
                    </apply>
                  </apply>
                  <apply>
                    <eq/>
                    <ci> s_cAMP </ci>
                    <cn type="integer"> 1 </cn>
                  </apply>
                </apply>
                <apply>
                  <and/>
                  <apply>
                    <and/>
                    <apply>
                      <eq/>
                      <ci> s_PKA </ci>
                      <cn type="integer"> 1 </cn>
                    </apply>
                    <apply>
                      <not/>
                      <apply>
                        <and/>
                        <apply>
                          <eq/>
                          <ci> s_PP2A </ci>
                          <cn type="integer"> 0 </cn>
                        </apply>
                        <apply>
                          <eq/>
                          <ci> s_PKA </ci>
                          <cn type="integer"> 1 </cn>
                        </apply>
                      </apply>
                    </apply>
                  </apply>
                  <apply>
                    <eq/>
                    <ci> s_cAMP </ci>
                    <cn type="integer"> 1 </cn>
                  </apply>
                </apply>
              </apply>
            </math>
                                </qual:functionTerm>
        </qual:listOfFunctionTerms>
      </qual:transition>
      <qual:transition qual:id="tr_PKC">
        <qual:listOfInputs>
          <qual:input qual:thresholdLevel="1" qual:transitionEffect="none" qual:qualitativeSpecies="s_AA" qual:id="tr_PKC_in_9"/>
          <qual:input qual:thresholdLevel="1" qual:transitionEffect="none" qual:qualitativeSpecies="s_Ca" qual:id="tr_PKC_in_23"/>
          <qual:input qual:thresholdLevel="1" qual:transitionEffect="none" qual:qualitativeSpecies="s_DAG" qual:id="tr_PKC_in_33"/>
          <qual:input qual:thresholdLevel="1" qual:transitionEffect="none" qual:qualitativeSpecies="s_PKC" qual:id="tr_PKC_in_96"/>
          <qual:input qual:thresholdLevel="1" qual:transitionEffect="none" qual:qualitativeSpecies="s_PKC_primed" qual:id="tr_PKC_in_97"/>
          <qual:input qual:thresholdLevel="1" qual:transitionEffect="none" qual:qualitativeSpecies="s_PP2A" qual:id="tr_PKC_in_102"/>
          <qual:input qual:thresholdLevel="1" qual:transitionEffect="none" qual:qualitativeSpecies="s_Trx" qual:id="tr_PKC_in_136"/>
        </qual:listOfInputs>
        <qual:listOfOutputs>
          <qual:output qual:transitionEffect="assignmentLevel" qual:qualitativeSpecies="s_PKC"/>
        </qual:listOfOutputs>
        <qual:listOfFunctionTerms>
          <qual:defaultTerm qual:resultLevel="0">
          </qual:defaultTerm>
          <qual:functionTerm qual:resultLevel="1">
            <math xmlns="http://www.w3.org/1998/Math/MathML">            
              <apply>
                <or/>
                <apply>
                  <or/>
                  <apply>
                    <and/>
                    <apply>
                      <and/>
                      <apply>
                        <and/>
                        <apply>
                          <eq/>
                          <ci> s_AA </ci>
                          <cn type="integer"> 1 </cn>
                        </apply>
                        <apply>
                          <not/>
                          <apply>
                            <and/>
                            <apply>
                              <and/>
                              <apply>
                                <eq/>
                                <ci> s_PP2A </ci>
                                <cn type="integer"> 0 </cn>
                              </apply>
                              <apply>
                                <eq/>
                                <ci> s_PKC </ci>
                                <cn type="integer"> 1 </cn>
                              </apply>
                            </apply>
                            <apply>
                              <and/>
                              <apply>
                                <eq/>
                                <ci> s_Trx </ci>
                                <cn type="integer"> 0 </cn>
                              </apply>
                              <apply>
                                <eq/>
                                <ci> s_PKC </ci>
                                <cn type="integer"> 1 </cn>
                              </apply>
                            </apply>
                          </apply>
                        </apply>
                      </apply>
                      <apply>
                        <eq/>
                        <ci> s_Ca </ci>
                        <cn type="integer"> 1 </cn>
                      </apply>
                    </apply>
                    <apply>
                      <eq/>
                      <ci> s_PKC_primed </ci>
                      <cn type="integer"> 1 </cn>
                    </apply>
                  </apply>
                  <apply>
                    <and/>
                    <apply>
                      <and/>
                      <apply>
                        <and/>
                        <apply>
                          <eq/>
                          <ci> s_DAG </ci>
                          <cn type="integer"> 1 </cn>
                        </apply>
                        <apply>
                          <not/>
                          <apply>
                            <and/>
                            <apply>
                              <and/>
                              <apply>
                                <eq/>
                                <ci> s_PP2A </ci>
                                <cn type="integer"> 0 </cn>
                              </apply>
                              <apply>
                                <eq/>
                                <ci> s_PKC </ci>
                                <cn type="integer"> 1 </cn>
                              </apply>
                            </apply>
                            <apply>
                              <and/>
                              <apply>
                                <eq/>
                                <ci> s_Trx </ci>
                                <cn type="integer"> 0 </cn>
                              </apply>
                              <apply>
                                <eq/>
                                <ci> s_PKC </ci>
                                <cn type="integer"> 1 </cn>
                              </apply>
                            </apply>
                          </apply>
                        </apply>
                      </apply>
                      <apply>
                        <eq/>
                        <ci> s_Ca </ci>
                        <cn type="integer"> 1 </cn>
                      </apply>
                    </apply>
                    <apply>
                      <eq/>
                      <ci> s_PKC_primed </ci>
                      <cn type="integer"> 1 </cn>
                    </apply>
                  </apply>
                </apply>
                <apply>
                  <and/>
                  <apply>
                    <and/>
                    <apply>
                      <and/>
                      <apply>
                        <eq/>
                        <ci> s_PKC </ci>
                        <cn type="integer"> 1 </cn>
                      </apply>
                      <apply>
                        <not/>
                        <apply>
                          <and/>
                          <apply>
                            <and/>
                            <apply>
                              <eq/>
                              <ci> s_PP2A </ci>
                              <cn type="integer"> 0 </cn>
                            </apply>
                            <apply>
                              <eq/>
                              <ci> s_PKC </ci>
                              <cn type="integer"> 1 </cn>
                            </apply>
                          </apply>
                          <apply>
                            <and/>
                            <apply>
                              <eq/>
                              <ci> s_Trx </ci>
                              <cn type="integer"> 0 </cn>
                            </apply>
                            <apply>
                              <eq/>
                              <ci> s_PKC </ci>
                              <cn type="integer"> 1 </cn>
                            </apply>
                          </apply>
                        </apply>
                      </apply>
                    </apply>
                    <apply>
                      <eq/>
                      <ci> s_PP2A </ci>
                      <cn type="integer"> 0 </cn>
                    </apply>
                  </apply>
                  <apply>
                    <eq/>
                    <ci> s_Trx </ci>
                    <cn type="integer"> 0 </cn>
                  </apply>
                </apply>
              </apply>
            </math>
                                </qual:functionTerm>
        </qual:listOfFunctionTerms>
      </qual:transition>
      <qual:transition qual:id="tr_PKC_primed">
        <qual:listOfInputs>
          <qual:input qual:thresholdLevel="1" qual:transitionEffect="none" qual:qualitativeSpecies="s_PDK1" qual:id="tr_PKC_primed_in_86"/>
          <qual:input qual:thresholdLevel="1" qual:transitionEffect="none" qual:qualitativeSpecies="s_PKC" qual:id="tr_PKC_primed_in_96"/>
          <qual:input qual:thresholdLevel="1" qual:transitionEffect="none" qual:qualitativeSpecies="s_PKC_primed" qual:id="tr_PKC_primed_in_97"/>
        </qual:listOfInputs>
        <qual:listOfOutputs>
          <qual:output qual:transitionEffect="assignmentLevel" qual:qualitativeSpecies="s_PKC_primed"/>
        </qual:listOfOutputs>
        <qual:listOfFunctionTerms>
          <qual:defaultTerm qual:resultLevel="0">
          </qual:defaultTerm>
          <qual:functionTerm qual:resultLevel="1">
            <math xmlns="http://www.w3.org/1998/Math/MathML">            
              <apply>
                <or/>
                <apply>
                  <or/>
                  <apply>
                    <and/>
                    <apply>
                      <eq/>
                      <ci> s_PDK1 </ci>
                      <cn type="integer"> 1 </cn>
                    </apply>
                    <apply>
                      <eq/>
                      <ci> s_PKC </ci>
                      <cn type="integer"> 0 </cn>
                    </apply>
                  </apply>
                  <apply>
                    <and/>
                    <apply>
                      <and/>
                      <apply>
                        <eq/>
                        <ci> s_PKC </ci>
                        <cn type="integer"> 1 </cn>
                      </apply>
                      <apply>
                        <eq/>
                        <ci> s_PKC_primed </ci>
                        <cn type="integer"> 0 </cn>
                      </apply>
                    </apply>
                    <apply>
                      <eq/>
                      <ci> s_PDK1 </ci>
                      <cn type="integer"> 1 </cn>
                    </apply>
                  </apply>
                </apply>
                <apply>
                  <and/>
                  <apply>
                    <eq/>
                    <ci> s_PKC_primed </ci>
                    <cn type="integer"> 1 </cn>
                  </apply>
                  <apply>
                    <eq/>
                    <ci> s_PKC </ci>
                    <cn type="integer"> 0 </cn>
                  </apply>
                </apply>
              </apply>
            </math>
                                </qual:functionTerm>
        </qual:listOfFunctionTerms>
      </qual:transition>
      <qual:transition qual:id="tr_PLA2">
        <qual:listOfInputs>
          <qual:input qual:thresholdLevel="1" qual:transitionEffect="none" qual:qualitativeSpecies="s_Ca" qual:id="tr_PLA2_in_23"/>
          <qual:input qual:thresholdLevel="1" qual:transitionEffect="none" qual:qualitativeSpecies="s_CaMK" qual:id="tr_PLA2_in_25"/>
          <qual:input qual:thresholdLevel="1" qual:transitionEffect="none" qual:qualitativeSpecies="s_Erk" qual:id="tr_PLA2_in_37"/>
          <qual:input qual:thresholdLevel="1" qual:transitionEffect="none" qual:qualitativeSpecies="s_PIP2_45" qual:id="tr_PLA2_in_91"/>
          <qual:input qual:thresholdLevel="1" qual:transitionEffect="none" qual:qualitativeSpecies="s_PIP3_345" qual:id="tr_PLA2_in_92"/>
        </qual:listOfInputs>
        <qual:listOfOutputs>
          <qual:output qual:transitionEffect="assignmentLevel" qual:qualitativeSpecies="s_PLA2"/>
        </qual:listOfOutputs>
        <qual:listOfFunctionTerms>
          <qual:defaultTerm qual:resultLevel="0">
          </qual:defaultTerm>
          <qual:functionTerm qual:resultLevel="1">
            <math xmlns="http://www.w3.org/1998/Math/MathML">            
              <apply>
                <or/>
                <apply>
                  <or/>
                  <apply>
                    <or/>
                    <apply>
                      <and/>
                      <apply>
                        <eq/>
                        <ci> s_CaMK </ci>
                        <cn type="integer"> 1 </cn>
                      </apply>
                      <apply>
                        <eq/>
                        <ci> s_Ca </ci>
                        <cn type="integer"> 1 </cn>
                      </apply>
                    </apply>
                    <apply>
                      <and/>
                      <apply>
                        <eq/>
                        <ci> s_Erk </ci>
                        <cn type="integer"> 1 </cn>
                      </apply>
                      <apply>
                        <eq/>
                        <ci> s_Ca </ci>
                        <cn type="integer"> 1 </cn>
                      </apply>
                    </apply>
                  </apply>
                  <apply>
                    <and/>
                    <apply>
                      <and/>
                      <apply>
                        <eq/>
                        <ci> s_PIP2_45 </ci>
                        <cn type="integer"> 1 </cn>
                      </apply>
                      <apply>
                        <eq/>
                        <ci> s_Erk </ci>
                        <cn type="integer"> 1 </cn>
                      </apply>
                    </apply>
                    <apply>
                      <eq/>
                      <ci> s_PIP3_345 </ci>
                      <cn type="integer"> 1 </cn>
                    </apply>
                  </apply>
                </apply>
                <apply>
                  <and/>
                  <apply>
                    <and/>
                    <apply>
                      <eq/>
                      <ci> s_PIP3_345 </ci>
                      <cn type="integer"> 1 </cn>
                    </apply>
                    <apply>
                      <eq/>
                      <ci> s_CaMK </ci>
                      <cn type="integer"> 1 </cn>
                    </apply>
                  </apply>
                  <apply>
                    <eq/>
                    <ci> s_PIP2_45 </ci>
                    <cn type="integer"> 1 </cn>
                  </apply>
                </apply>
              </apply>
            </math>
                                </qual:functionTerm>
        </qual:listOfFunctionTerms>
      </qual:transition>
      <qual:transition qual:id="tr_PLC_B">
        <qual:listOfInputs>
          <qual:input qual:thresholdLevel="1" qual:transitionEffect="none" qual:qualitativeSpecies="s_Gaq" qual:id="tr_PLC_B_in_42"/>
          <qual:input qual:thresholdLevel="1" qual:transitionEffect="none" qual:qualitativeSpecies="s_Gbg_i" qual:id="tr_PLC_B_in_45"/>
          <qual:input qual:thresholdLevel="1" qual:transitionEffect="none" qual:qualitativeSpecies="s_PKA" qual:id="tr_PLC_B_in_95"/>
          <qual:input qual:thresholdLevel="1" qual:transitionEffect="none" qual:qualitativeSpecies="s_PLC_B" qual:id="tr_PLC_B_in_99"/>
        </qual:listOfInputs>
        <qual:listOfOutputs>
          <qual:output qual:transitionEffect="assignmentLevel" qual:qualitativeSpecies="s_PLC_B"/>
        </qual:listOfOutputs>
        <qual:listOfFunctionTerms>
          <qual:defaultTerm qual:resultLevel="0">
          </qual:defaultTerm>
          <qual:functionTerm qual:resultLevel="1">
            <math xmlns="http://www.w3.org/1998/Math/MathML">            
              <apply>
                <or/>
                <apply>
                  <and/>
                  <apply>
                    <eq/>
                    <ci> s_Gaq </ci>
                    <cn type="integer"> 1 </cn>
                  </apply>
                  <apply>
                    <not/>
                    <apply>
                      <and/>
                      <apply>
                        <eq/>
                        <ci> s_PKA </ci>
                        <cn type="integer"> 0 </cn>
                      </apply>
                      <apply>
                        <eq/>
                        <ci> s_Gaq </ci>
                        <cn type="integer"> 0 </cn>
                      </apply>
                    </apply>
                  </apply>
                </apply>
                <apply>
                  <and/>
                  <apply>
                    <and/>
                    <apply>
                      <eq/>
                      <ci> s_Gbg_i </ci>
                      <cn type="integer"> 1 </cn>
                    </apply>
                    <apply>
                      <not/>
                      <apply>
                        <and/>
                        <apply>
                          <eq/>
                          <ci> s_PKA </ci>
                          <cn type="integer"> 0 </cn>
                        </apply>
                        <apply>
                          <eq/>
                          <ci> s_Gaq </ci>
                          <cn type="integer"> 0 </cn>
                        </apply>
                      </apply>
                    </apply>
                  </apply>
                  <apply>
                    <eq/>
                    <ci> s_PLC_B </ci>
                    <cn type="integer"> 1 </cn>
                  </apply>
                </apply>
              </apply>
            </math>
                                </qual:functionTerm>
        </qual:listOfFunctionTerms>
      </qual:transition>
      <qual:transition qual:id="tr_PLC_g">
        <qual:listOfInputs>
          <qual:input qual:thresholdLevel="1" qual:transitionEffect="none" qual:qualitativeSpecies="s_AA" qual:id="tr_PLC_g_in_9"/>
          <qual:input qual:thresholdLevel="1" qual:transitionEffect="none" qual:qualitativeSpecies="s_EGFR" qual:id="tr_PLC_g_in_36"/>
          <qual:input qual:thresholdLevel="1" qual:transitionEffect="none" qual:qualitativeSpecies="s_Fak" qual:id="tr_PLC_g_in_38"/>
          <qual:input qual:thresholdLevel="1" qual:transitionEffect="none" qual:qualitativeSpecies="s_PA" qual:id="tr_PLC_g_in_79"/>
          <qual:input qual:thresholdLevel="1" qual:transitionEffect="none" qual:qualitativeSpecies="s_PIP3_345" qual:id="tr_PLC_g_in_92"/>
          <qual:input qual:thresholdLevel="1" qual:transitionEffect="none" qual:qualitativeSpecies="s_Src" qual:id="tr_PLC_g_in_128"/>
        </qual:listOfInputs>
        <qual:listOfOutputs>
          <qual:output qual:transitionEffect="assignmentLevel" qual:qualitativeSpecies="s_PLC_g"/>
        </qual:listOfOutputs>
        <qual:listOfFunctionTerms>
          <qual:defaultTerm qual:resultLevel="0">
          </qual:defaultTerm>
          <qual:functionTerm qual:resultLevel="1">
            <math xmlns="http://www.w3.org/1998/Math/MathML">            
              <apply>
                <or/>
                <apply>
                  <or/>
                  <apply>
                    <and/>
                    <apply>
                      <and/>
                      <apply>
                        <eq/>
                        <ci> s_EGFR </ci>
                        <cn type="integer"> 1 </cn>
                      </apply>
                      <apply>
                        <not/>
                        <apply>
                          <and/>
                          <apply>
                            <and/>
                            <apply>
                              <and/>
                              <apply>
                                <eq/>
                                <ci> s_PA </ci>
                                <cn type="integer"> 0 </cn>
                              </apply>
                              <apply>
                                <eq/>
                                <ci> s_Fak </ci>
                                <cn type="integer"> 0 </cn>
                              </apply>
                            </apply>
                            <apply>
                              <eq/>
                              <ci> s_Src </ci>
                              <cn type="integer"> 0 </cn>
                            </apply>
                          </apply>
                          <apply>
                            <eq/>
                            <ci> s_AA </ci>
                            <cn type="integer"> 1 </cn>
                          </apply>
                        </apply>
                      </apply>
                    </apply>
                    <apply>
                      <eq/>
                      <ci> s_PIP3_345 </ci>
                      <cn type="integer"> 1 </cn>
                    </apply>
                  </apply>
                  <apply>
                    <and/>
                    <apply>
                      <and/>
                      <apply>
                        <and/>
                        <apply>
                          <and/>
                          <apply>
                            <and/>
                            <apply>
                              <and/>
                              <apply>
                                <eq/>
                                <ci> s_Fak </ci>
                                <cn type="integer"> 1 </cn>
                              </apply>
                              <apply>
                                <not/>
                                <apply>
                                  <and/>
                                  <apply>
                                    <and/>
                                    <apply>
                                      <and/>
                                      <apply>
                                        <eq/>
                                        <ci> s_PA </ci>
                                        <cn type="integer"> 0 </cn>
                                      </apply>
                                      <apply>
                                        <eq/>
                                        <ci> s_Fak </ci>
                                        <cn type="integer"> 0 </cn>
                                      </apply>
                                    </apply>
                                    <apply>
                                      <eq/>
                                      <ci> s_Src </ci>
                                      <cn type="integer"> 0 </cn>
                                    </apply>
                                  </apply>
                                  <apply>
                                    <eq/>
                                    <ci> s_AA </ci>
                                    <cn type="integer"> 1 </cn>
                                  </apply>
                                </apply>
                              </apply>
                            </apply>
                            <apply>
                              <eq/>
                              <ci> s_AA </ci>
                              <cn type="integer"> 0 </cn>
                            </apply>
                          </apply>
                          <apply>
                            <eq/>
                            <ci> s_EGFR </ci>
                            <cn type="integer"> 0 </cn>
                          </apply>
                        </apply>
                        <apply>
                          <eq/>
                          <ci> s_PA </ci>
                          <cn type="integer"> 0 </cn>
                        </apply>
                      </apply>
                      <apply>
                        <eq/>
                        <ci> s_PIP3_345 </ci>
                        <cn type="integer"> 0 </cn>
                      </apply>
                    </apply>
                    <apply>
                      <eq/>
                      <ci> s_Src </ci>
                      <cn type="integer"> 1 </cn>
                    </apply>
                  </apply>
                </apply>
                <apply>
                  <and/>
                  <apply>
                    <and/>
                    <apply>
                      <and/>
                      <apply>
                        <eq/>
                        <ci> s_Src </ci>
                        <cn type="integer"> 1 </cn>
                      </apply>
                      <apply>
                        <not/>
                        <apply>
                          <and/>
                          <apply>
                            <and/>
                            <apply>
                              <and/>
                              <apply>
                                <eq/>
                                <ci> s_PA </ci>
                                <cn type="integer"> 0 </cn>
                              </apply>
                              <apply>
                                <eq/>
                                <ci> s_Fak </ci>
                                <cn type="integer"> 0 </cn>
                              </apply>
                            </apply>
                            <apply>
                              <eq/>
                              <ci> s_Src </ci>
                              <cn type="integer"> 0 </cn>
                            </apply>
                          </apply>
                          <apply>
                            <eq/>
                            <ci> s_AA </ci>
                            <cn type="integer"> 1 </cn>
                          </apply>
                        </apply>
                      </apply>
                    </apply>
                    <apply>
                      <eq/>
                      <ci> s_Fak </ci>
                      <cn type="integer"> 1 </cn>
                    </apply>
                  </apply>
                  <apply>
                    <eq/>
                    <ci> s_PIP3_345 </ci>
                    <cn type="integer"> 1 </cn>
                  </apply>
                </apply>
              </apply>
            </math>
                                </qual:functionTerm>
        </qual:listOfFunctionTerms>
      </qual:transition>
      <qual:transition qual:id="tr_PLD">
        <qual:listOfInputs>
          <qual:input qual:thresholdLevel="1" qual:transitionEffect="none" qual:qualitativeSpecies="s_ARF" qual:id="tr_PLD_in_18"/>
          <qual:input qual:thresholdLevel="1" qual:transitionEffect="none" qual:qualitativeSpecies="s_Actin" qual:id="tr_PLD_in_11"/>
          <qual:input qual:thresholdLevel="1" qual:transitionEffect="none" qual:qualitativeSpecies="s_Cdc42" qual:id="tr_PLD_in_30"/>
          <qual:input qual:thresholdLevel="1" qual:transitionEffect="none" qual:qualitativeSpecies="s_PIP2_45" qual:id="tr_PLD_in_91"/>
          <qual:input qual:thresholdLevel="1" qual:transitionEffect="none" qual:qualitativeSpecies="s_PIP3_345" qual:id="tr_PLD_in_92"/>
          <qual:input qual:thresholdLevel="1" qual:transitionEffect="none" qual:qualitativeSpecies="s_PKC" qual:id="tr_PLD_in_96"/>
          <qual:input qual:thresholdLevel="1" qual:transitionEffect="none" qual:qualitativeSpecies="s_Rac" qual:id="tr_PLD_in_107"/>
          <qual:input qual:thresholdLevel="1" qual:transitionEffect="none" qual:qualitativeSpecies="s_Rho" qual:id="tr_PLD_in_119"/>
        </qual:listOfInputs>
        <qual:listOfOutputs>
          <qual:output qual:transitionEffect="assignmentLevel" qual:qualitativeSpecies="s_PLD"/>
        </qual:listOfOutputs>
        <qual:listOfFunctionTerms>
          <qual:defaultTerm qual:resultLevel="0">
          </qual:defaultTerm>
          <qual:functionTerm qual:resultLevel="1">
            <math xmlns="http://www.w3.org/1998/Math/MathML">            
              <apply>
                <or/>
                <apply>
                  <or/>
                  <apply>
                    <or/>
                    <apply>
                      <or/>
                      <apply>
                        <or/>
                        <apply>
                          <and/>
                          <apply>
                            <eq/>
                            <ci> s_ARF </ci>
                            <cn type="integer"> 1 </cn>
                          </apply>
                          <apply>
                            <eq/>
                            <ci> s_PIP2_45 </ci>
                            <cn type="integer"> 1 </cn>
                          </apply>
                        </apply>
                        <apply>
                          <eq/>
                          <ci> s_PIP3_345 </ci>
                          <cn type="integer"> 1 </cn>
                        </apply>
                      </apply>
                      <apply>
                        <and/>
                        <apply>
                          <and/>
                          <apply>
                            <eq/>
                            <ci> s_Cdc42 </ci>
                            <cn type="integer"> 1 </cn>
                          </apply>
                          <apply>
                            <eq/>
                            <ci> s_ARF </ci>
                            <cn type="integer"> 0 </cn>
                          </apply>
                        </apply>
                        <apply>
                          <and/>
                          <apply>
                            <eq/>
                            <ci> s_Actin </ci>
                            <cn type="integer"> 1 </cn>
                          </apply>
                          <apply>
                            <or/>
                            <apply>
                              <eq/>
                              <ci> s_PIP2_45 </ci>
                              <cn type="integer"> 1 </cn>
                            </apply>
                            <apply>
                              <eq/>
                              <ci> s_PIP3_345 </ci>
                              <cn type="integer"> 1 </cn>
                            </apply>
                          </apply>
                        </apply>
                      </apply>
                    </apply>
                    <apply>
                      <and/>
                      <apply>
                        <and/>
                        <apply>
                          <eq/>
                          <ci> s_PKC </ci>
                          <cn type="integer"> 1 </cn>
                        </apply>
                        <apply>
                          <eq/>
                          <ci> s_ARF </ci>
                          <cn type="integer"> 0 </cn>
                        </apply>
                      </apply>
                      <apply>
                        <and/>
                        <apply>
                          <eq/>
                          <ci> s_Actin </ci>
                          <cn type="integer"> 1 </cn>
                        </apply>
                        <apply>
                          <or/>
                          <apply>
                            <eq/>
                            <ci> s_PIP2_45 </ci>
                            <cn type="integer"> 1 </cn>
                          </apply>
                          <apply>
                            <eq/>
                            <ci> s_PIP3_345 </ci>
                            <cn type="integer"> 1 </cn>
                          </apply>
                        </apply>
                      </apply>
                    </apply>
                  </apply>
                  <apply>
                    <and/>
                    <apply>
                      <and/>
                      <apply>
                        <eq/>
                        <ci> s_Rac </ci>
                        <cn type="integer"> 1 </cn>
                      </apply>
                      <apply>
                        <eq/>
                        <ci> s_ARF </ci>
                        <cn type="integer"> 0 </cn>
                      </apply>
                    </apply>
                    <apply>
                      <and/>
                      <apply>
                        <eq/>
                        <ci> s_Actin </ci>
                        <cn type="integer"> 1 </cn>
                      </apply>
                      <apply>
                        <or/>
                        <apply>
                          <eq/>
                          <ci> s_PIP2_45 </ci>
                          <cn type="integer"> 1 </cn>
                        </apply>
                        <apply>
                          <eq/>
                          <ci> s_PIP3_345 </ci>
                          <cn type="integer"> 1 </cn>
                        </apply>
                      </apply>
                    </apply>
                  </apply>
                </apply>
                <apply>
                  <and/>
                  <apply>
                    <and/>
                    <apply>
                      <eq/>
                      <ci> s_Rho </ci>
                      <cn type="integer"> 1 </cn>
                    </apply>
                    <apply>
                      <eq/>
                      <ci> s_ARF </ci>
                      <cn type="integer"> 0 </cn>
                    </apply>
                  </apply>
                  <apply>
                    <and/>
                    <apply>
                      <eq/>
                      <ci> s_Actin </ci>
                      <cn type="integer"> 1 </cn>
                    </apply>
                    <apply>
                      <or/>
                      <apply>
                        <eq/>
                        <ci> s_PIP2_45 </ci>
                        <cn type="integer"> 1 </cn>
                      </apply>
                      <apply>
                        <eq/>
                        <ci> s_PIP3_345 </ci>
                        <cn type="integer"> 1 </cn>
                      </apply>
                    </apply>
                  </apply>
                </apply>
              </apply>
            </math>
                                </qual:functionTerm>
        </qual:listOfFunctionTerms>
      </qual:transition>
      <qual:transition qual:id="tr_PP2A">
        <qual:listOfInputs>
          <qual:input qual:thresholdLevel="1" qual:transitionEffect="none" qual:qualitativeSpecies="s_EGFR" qual:id="tr_PP2A_in_36"/>
        </qual:listOfInputs>
        <qual:listOfOutputs>
          <qual:output qual:transitionEffect="assignmentLevel" qual:qualitativeSpecies="s_PP2A"/>
        </qual:listOfOutputs>
        <qual:listOfFunctionTerms>
          <qual:defaultTerm qual:resultLevel="0">
          </qual:defaultTerm>
          <qual:functionTerm qual:resultLevel="1">
            <math xmlns="http://www.w3.org/1998/Math/MathML">            
              <apply>
                <eq/>
                <ci> s_EGFR </ci>
                <cn type="integer"> 0 </cn>
              </apply>
            </math>
                                </qual:functionTerm>
        </qual:listOfFunctionTerms>
      </qual:transition>
      <qual:transition qual:id="tr_PTEN">
        <qual:listOfInputs>
          <qual:input qual:thresholdLevel="1" qual:transitionEffect="none" qual:qualitativeSpecies="s_Cdc42" qual:id="tr_PTEN_in_30"/>
          <qual:input qual:thresholdLevel="1" qual:transitionEffect="none" qual:qualitativeSpecies="s_PI3K" qual:id="tr_PTEN_in_87"/>
          <qual:input qual:thresholdLevel="1" qual:transitionEffect="none" qual:qualitativeSpecies="s_PTEN" qual:id="tr_PTEN_in_103"/>
          <qual:input qual:thresholdLevel="1" qual:transitionEffect="none" qual:qualitativeSpecies="s_Pix_Cool" qual:id="tr_PTEN_in_94"/>
          <qual:input qual:thresholdLevel="1" qual:transitionEffect="none" qual:qualitativeSpecies="s_Rho" qual:id="tr_PTEN_in_119"/>
          <qual:input qual:thresholdLevel="1" qual:transitionEffect="none" qual:qualitativeSpecies="s_Src" qual:id="tr_PTEN_in_128"/>
          <qual:input qual:thresholdLevel="1" qual:transitionEffect="none" qual:qualitativeSpecies="s_Stress" qual:id="tr_PTEN_in_8"/>
        </qual:listOfInputs>
        <qual:listOfOutputs>
          <qual:output qual:transitionEffect="assignmentLevel" qual:qualitativeSpecies="s_PTEN"/>
        </qual:listOfOutputs>
        <qual:listOfFunctionTerms>
          <qual:defaultTerm qual:resultLevel="0">
          </qual:defaultTerm>
          <qual:functionTerm qual:resultLevel="1">
            <math xmlns="http://www.w3.org/1998/Math/MathML">            
              <apply>
                <or/>
                <apply>
                  <and/>
                  <apply>
                    <and/>
                    <apply>
                      <and/>
                      <apply>
                        <and/>
                        <apply>
                          <eq/>
                          <ci> s_Pix_Cool </ci>
                          <cn type="integer"> 1 </cn>
                        </apply>
                        <apply>
                          <not/>
                          <apply>
                            <and/>
                            <apply>
                              <eq/>
                              <ci> s_Src </ci>
                              <cn type="integer"> 0 </cn>
                            </apply>
                            <apply>
                              <eq/>
                              <ci> s_PTEN </ci>
                              <cn type="integer"> 1 </cn>
                            </apply>
                          </apply>
                        </apply>
                      </apply>
                      <apply>
                        <eq/>
                        <ci> s_Cdc42 </ci>
                        <cn type="integer"> 1 </cn>
                      </apply>
                    </apply>
                    <apply>
                      <eq/>
                      <ci> s_PI3K </ci>
                      <cn type="integer"> 1 </cn>
                    </apply>
                  </apply>
                  <apply>
                    <eq/>
                    <ci> s_Rho </ci>
                    <cn type="integer"> 1 </cn>
                  </apply>
                </apply>
                <apply>
                  <and/>
                  <apply>
                    <eq/>
                    <ci> s_Stress </ci>
                    <cn type="integer"> 1 </cn>
                  </apply>
                  <apply>
                    <not/>
                    <apply>
                      <and/>
                      <apply>
                        <eq/>
                        <ci> s_Src </ci>
                        <cn type="integer"> 0 </cn>
                      </apply>
                      <apply>
                        <eq/>
                        <ci> s_PTEN </ci>
                        <cn type="integer"> 1 </cn>
                      </apply>
                    </apply>
                  </apply>
                </apply>
              </apply>
            </math>
                                </qual:functionTerm>
        </qual:listOfFunctionTerms>
      </qual:transition>
      <qual:transition qual:id="tr_PTP1b">
        <qual:listOfInputs>
          <qual:input qual:thresholdLevel="1" qual:transitionEffect="none" qual:qualitativeSpecies="s_EGF" qual:id="tr_PTP1b_in_5"/>
          <qual:input qual:thresholdLevel="1" qual:transitionEffect="none" qual:qualitativeSpecies="s_EGFR" qual:id="tr_PTP1b_in_36"/>
          <qual:input qual:thresholdLevel="1" qual:transitionEffect="none" qual:qualitativeSpecies="s_Stress" qual:id="tr_PTP1b_in_8"/>
        </qual:listOfInputs>
        <qual:listOfOutputs>
          <qual:output qual:transitionEffect="assignmentLevel" qual:qualitativeSpecies="s_PTP1b"/>
        </qual:listOfOutputs>
        <qual:listOfFunctionTerms>
          <qual:defaultTerm qual:resultLevel="0">
          </qual:defaultTerm>
          <qual:functionTerm qual:resultLevel="1">
            <math xmlns="http://www.w3.org/1998/Math/MathML">            
              <apply>
                <and/>
                <apply>
                  <and/>
                  <apply>
                    <eq/>
                    <ci> s_EGFR </ci>
                    <cn type="integer"> 0 </cn>
                  </apply>
                  <apply>
                    <eq/>
                    <ci> s_EGF </ci>
                    <cn type="integer"> 1 </cn>
                  </apply>
                </apply>
                <apply>
                  <eq/>
                  <ci> s_Stress </ci>
                  <cn type="integer"> 0 </cn>
                </apply>
              </apply>
            </math>
                                </qual:functionTerm>
        </qual:listOfFunctionTerms>
      </qual:transition>
      <qual:transition qual:id="tr_PTPa">
        <qual:listOfInputs>
          <qual:input qual:thresholdLevel="1" qual:transitionEffect="none" qual:qualitativeSpecies="s_PKC" qual:id="tr_PTPa_in_96"/>
        </qual:listOfInputs>
        <qual:listOfOutputs>
          <qual:output qual:transitionEffect="assignmentLevel" qual:qualitativeSpecies="s_PTPa"/>
        </qual:listOfOutputs>
        <qual:listOfFunctionTerms>
          <qual:defaultTerm qual:resultLevel="0">
          </qual:defaultTerm>
          <qual:functionTerm qual:resultLevel="1">
            <math xmlns="http://www.w3.org/1998/Math/MathML">            
              <apply>
                <eq/>
                <ci> s_PKC </ci>
                <cn type="integer"> 1 </cn>
              </apply>
            </math>
                                </qual:functionTerm>
        </qual:listOfFunctionTerms>
      </qual:transition>
      <qual:transition qual:id="tr_PTPPEST">
        <qual:listOfInputs>
          <qual:input qual:thresholdLevel="1" qual:transitionEffect="none" qual:qualitativeSpecies="s_ECM" qual:id="tr_PTPPEST_in_4"/>
          <qual:input qual:thresholdLevel="1" qual:transitionEffect="none" qual:qualitativeSpecies="s_Integrins" qual:id="tr_PTPPEST_in_54"/>
          <qual:input qual:thresholdLevel="1" qual:transitionEffect="none" qual:qualitativeSpecies="s_PKA" qual:id="tr_PTPPEST_in_95"/>
          <qual:input qual:thresholdLevel="1" qual:transitionEffect="none" qual:qualitativeSpecies="s_PKC" qual:id="tr_PTPPEST_in_96"/>
        </qual:listOfInputs>
        <qual:listOfOutputs>
          <qual:output qual:transitionEffect="assignmentLevel" qual:qualitativeSpecies="s_PTPPEST"/>
        </qual:listOfOutputs>
        <qual:listOfFunctionTerms>
          <qual:defaultTerm qual:resultLevel="0">
          </qual:defaultTerm>
          <qual:functionTerm qual:resultLevel="1">
            <math xmlns="http://www.w3.org/1998/Math/MathML">            
              <apply>
                <and/>
                <apply>
                  <and/>
                  <apply>
                    <eq/>
                    <ci> s_Integrins </ci>
                    <cn type="integer"> 1 </cn>
                  </apply>
                  <apply>
                    <not/>
                    <apply>
                      <and/>
                      <apply>
                        <eq/>
                        <ci> s_PKA </ci>
                        <cn type="integer"> 0 </cn>
                      </apply>
                      <apply>
                        <eq/>
                        <ci> s_PKC </ci>
                        <cn type="integer"> 0 </cn>
                      </apply>
                    </apply>
                  </apply>
                </apply>
                <apply>
                  <eq/>
                  <ci> s_ECM </ci>
                  <cn type="integer"> 1 </cn>
                </apply>
              </apply>
            </math>
                                </qual:functionTerm>
        </qual:listOfFunctionTerms>
      </qual:transition>
      <qual:transition qual:id="tr_Rac">
        <qual:listOfInputs>
          <qual:input qual:thresholdLevel="1" qual:transitionEffect="none" qual:qualitativeSpecies="s_Akt" qual:id="tr_Rac_in_12"/>
          <qual:input qual:thresholdLevel="1" qual:transitionEffect="none" qual:qualitativeSpecies="s_Cdc42" qual:id="tr_Rac_in_30"/>
          <qual:input qual:thresholdLevel="1" qual:transitionEffect="none" qual:qualitativeSpecies="s_DOCK180" qual:id="tr_Rac_in_35"/>
          <qual:input qual:thresholdLevel="1" qual:transitionEffect="none" qual:qualitativeSpecies="s_ECM" qual:id="tr_Rac_in_4"/>
          <qual:input qual:thresholdLevel="1" qual:transitionEffect="none" qual:qualitativeSpecies="s_Gbg_i" qual:id="tr_Rac_in_45"/>
          <qual:input qual:thresholdLevel="1" qual:transitionEffect="none" qual:qualitativeSpecies="s_Integrins" qual:id="tr_Rac_in_54"/>
          <qual:input qual:thresholdLevel="1" qual:transitionEffect="none" qual:qualitativeSpecies="s_PAK" qual:id="tr_Rac_in_80"/>
          <qual:input qual:thresholdLevel="1" qual:transitionEffect="none" qual:qualitativeSpecies="s_Pix_Cool" qual:id="tr_Rac_in_94"/>
          <qual:input qual:thresholdLevel="1" qual:transitionEffect="none" qual:qualitativeSpecies="s_Rac" qual:id="tr_Rac_in_107"/>
          <qual:input qual:thresholdLevel="1" qual:transitionEffect="none" qual:qualitativeSpecies="s_RalBP1" qual:id="tr_Rac_in_113"/>
          <qual:input qual:thresholdLevel="1" qual:transitionEffect="none" qual:qualitativeSpecies="s_RasGRF_GRP" qual:id="tr_Rac_in_117"/>
          <qual:input qual:thresholdLevel="1" qual:transitionEffect="none" qual:qualitativeSpecies="s_RhoGDI" qual:id="tr_Rac_in_120"/>
          <qual:input qual:thresholdLevel="1" qual:transitionEffect="none" qual:qualitativeSpecies="s_Tiam" qual:id="tr_Rac_in_133"/>
          <qual:input qual:thresholdLevel="1" qual:transitionEffect="none" qual:qualitativeSpecies="s_p190RhoGAP" qual:id="tr_Rac_in_76"/>
        </qual:listOfInputs>
        <qual:listOfOutputs>
          <qual:output qual:transitionEffect="assignmentLevel" qual:qualitativeSpecies="s_Rac"/>
        </qual:listOfOutputs>
        <qual:listOfFunctionTerms>
          <qual:defaultTerm qual:resultLevel="0">
          </qual:defaultTerm>
          <qual:functionTerm qual:resultLevel="1">
            <math xmlns="http://www.w3.org/1998/Math/MathML">            
              <apply>
                <or/>
                <apply>
                  <or/>
                  <apply>
                    <or/>
                    <apply>
                      <and/>
                      <apply>
                        <and/>
                        <apply>
                          <and/>
                          <apply>
                            <eq/>
                            <ci> s_DOCK180 </ci>
                            <cn type="integer"> 1 </cn>
                          </apply>
                          <apply>
                            <not/>
                            <apply>
                              <and/>
                              <apply>
                                <and/>
                                <apply>
                                  <and/>
                                  <apply>
                                    <and/>
                                    <apply>
                                      <eq/>
                                      <ci> s_Akt </ci>
                                      <cn type="integer"> 0 </cn>
                                    </apply>
                                    <apply>
                                      <eq/>
                                      <ci> s_Rac </ci>
                                      <cn type="integer"> 1 </cn>
                                    </apply>
                                  </apply>
                                  <apply>
                                    <and/>
                                    <apply>
                                      <eq/>
                                      <ci> s_RalBP1 </ci>
                                      <cn type="integer"> 0 </cn>
                                    </apply>
                                    <apply>
                                      <eq/>
                                      <ci> s_Rac </ci>
                                      <cn type="integer"> 1 </cn>
                                    </apply>
                                  </apply>
                                </apply>
                                <apply>
                                  <and/>
                                  <apply>
                                    <eq/>
                                    <ci> s_RhoGDI </ci>
                                    <cn type="integer"> 0 </cn>
                                  </apply>
                                  <apply>
                                    <eq/>
                                    <ci> s_PAK </ci>
                                    <cn type="integer"> 1 </cn>
                                  </apply>
                                </apply>
                              </apply>
                              <apply>
                                <and/>
                                <apply>
                                  <eq/>
                                  <ci> s_p190RhoGAP </ci>
                                  <cn type="integer"> 0 </cn>
                                </apply>
                                <apply>
                                  <eq/>
                                  <ci> s_Rac </ci>
                                  <cn type="integer"> 1 </cn>
                                </apply>
                              </apply>
                            </apply>
                          </apply>
                        </apply>
                        <apply>
                          <eq/>
                          <ci> s_ECM </ci>
                          <cn type="integer"> 1 </cn>
                        </apply>
                      </apply>
                      <apply>
                        <eq/>
                        <ci> s_Integrins </ci>
                        <cn type="integer"> 1 </cn>
                      </apply>
                    </apply>
                    <apply>
                      <and/>
                      <apply>
                        <and/>
                        <apply>
                          <or/>
                          <apply>
                            <or/>
                            <apply>
                              <and/>
                              <apply>
                                <and/>
                                <apply>
                                  <eq/>
                                  <ci> s_Pix_Cool </ci>
                                  <cn type="integer"> 1 </cn>
                                </apply>
                                <apply>
                                  <not/>
                                  <apply>
                                    <and/>
                                    <apply>
                                      <and/>
                                      <apply>
                                        <and/>
                                        <apply>
                                          <and/>
                                          <apply>
                                            <eq/>
                                            <ci> s_Akt </ci>
                                            <cn type="integer"> 0 </cn>
                                          </apply>
                                          <apply>
                                            <eq/>
                                            <ci> s_Rac </ci>
                                            <cn type="integer"> 1 </cn>
                                          </apply>
                                        </apply>
                                        <apply>
                                          <and/>
                                          <apply>
                                            <eq/>
                                            <ci> s_RalBP1 </ci>
                                            <cn type="integer"> 0 </cn>
                                          </apply>
                                          <apply>
                                            <eq/>
                                            <ci> s_Rac </ci>
                                            <cn type="integer"> 1 </cn>
                                          </apply>
                                        </apply>
                                      </apply>
                                      <apply>
                                        <and/>
                                        <apply>
                                          <eq/>
                                          <ci> s_RhoGDI </ci>
                                          <cn type="integer"> 0 </cn>
                                        </apply>
                                        <apply>
                                          <eq/>
                                          <ci> s_PAK </ci>
                                          <cn type="integer"> 1 </cn>
                                        </apply>
                                      </apply>
                                    </apply>
                                    <apply>
                                      <and/>
                                      <apply>
                                        <eq/>
                                        <ci> s_p190RhoGAP </ci>
                                        <cn type="integer"> 0 </cn>
                                      </apply>
                                      <apply>
                                        <eq/>
                                        <ci> s_Rac </ci>
                                        <cn type="integer"> 1 </cn>
                                      </apply>
                                    </apply>
                                  </apply>
                                </apply>
                              </apply>
                              <apply>
                                <and/>
                                <apply>
                                  <eq/>
                                  <ci> s_Gbg_i </ci>
                                  <cn type="integer"> 0 </cn>
                                </apply>
                                <apply>
                                  <and/>
                                  <apply>
                                    <and/>
                                    <apply>
                                      <and/>
                                      <apply>
                                        <eq/>
                                        <ci> s_Rac </ci>
                                        <cn type="integer"> 0 </cn>
                                      </apply>
[truncated: 117,660 more chars]
